# Supplementary material for: Shaping bacterial population behavior through computer-interfaced control of individual cells
Source: Nat Commun. 2017 Nov 16;8:1535. doi: 10.1038/s41467-017-01683-1 (PMC5688142; doi:10.1038/s41467-017-01683-1)
Supplement: Supplementary file 11 — Supplementary Software [file 41467_2017_1683_MOESM11_ESM.zip]

Archive with 44 entries (44 files):
- getIm.m
- happyTarg24Gen.m
- holoAcq.m
- holoAcqSetup.m
- holoCon.m
- holoCon_00_nullController.m
- holoCon_co_nonlinearFreeHiddenDyn_str138.m
- holoCon_co_nonlinearFreeHiddenDyn_str138_muZ2.m
- holoCon_co_nonlinearFreeHiddenDyn_str138_R1.m
- holoCon_co_nonlinearFreeHiddenDyn_str138_R100.m
- holoCon_co_nonlinearSlowHiddenDyn_str138.m
- holoCon_co_nonlinearSlowHiddenDyn_str138_R1.m
- holoCon_co_nonlinearSlowHiddenDyn_str138_R100.m
- holoCon_oc_nonlinearFreeHiddenDyn_str138_muZ2.m
- holoCon_oc_nonlinearFreeHiddenDyn_str138_muZ2_c130o400.m
- holoCon_oc_nonlinearFreeHiddenDyn_str138_muZ2_o130c400.m
- holoCon_oc_nonlinearFreeHiddenDyn_str138_muZ2_pCL130iCL400.m
- holoCon_oc_nonlinearFreeHiddenDyn_str138_muZ2_pCL130iCL400_rbst.m
- holoCon_oc_nonlinearFreeHiddenDyn_str138_muZ2_pCL600iCL400.m
- holoCon_oc_nonlinearFreeHiddenDyn_str138_muZ2_pCL600iCL400_rbst.m
- holoCon_tx_swingers.m
- holoFoc.m
- holoFun.m
- holoLoc.m
- holoLog.m
- holoManMultipoint.m
- holoPro.m
- holoReg.m
- holoShd.m
- holoTrg.m
- holoVld.m
- imShd_CFP.mat
- imShd_YFP.mat
- istTargGen.m
- lightSeq160318.mat
- lightSeq160322.mat
- lightSeq160601.mat
- OughtaFocusSleep.java
- proMicHomog.m
- proMicHomogGet.m
- readme.docx
- SmileyBW24.png
- splash.m
- splash.m license.docx
