# Supplementary material for: Shaping bacterial population behavior through computer-interfaced control of individual cells
Source: Nat Commun. 2017 Nov 16;8:1535. doi: 10.1038/s41467-017-01683-1 (PMC5688142; doi:10.1038/s41467-017-01683-1)
Supplement: Supplementary file 11 — Supplementary Software [file 41467_2017_1683_MOESM11_ESM.zip › getIm.m]

function [im] = getIm(varargin)
% function [im] = getIm(mmc)
% function [im] = getIm()

switch(nargin)
    case(0)
        global mmc;
    case(1) % a bit dangerous, only to keep compatibility with old functions
        mmc = varargin{1};
end


mmc.snapImage();

im = mmc.getImage();  % returned as a 1D array of signed integers in row-major order

w = mmc.getImageWidth();
h = mmc.getImageHeight();

if mmc.getBytesPerPixel == 2
    pixelType = 'uint16';
else
    pixelType = 'uint8';
end

im = typecast(im, pixelType);   % pixels must be interpreted as unsigned integers
im = reshape(im, [w, h]);       % image should be interpreted as a 2D array
im = transpose(im);             % make column-major order for MATLAB
