# Supplementary material for: Shaping bacterial population behavior through computer-interfaced control of individual cells
Source: Nat Commun. 2017 Nov 16;8:1535. doi: 10.1038/s41467-017-01683-1 (PMC5688142; doi:10.1038/s41467-017-01683-1)
Supplement: Supplementary file 11 — Supplementary Software [file 41467_2017_1683_MOESM11_ESM.zip › happyTarg24Gen.m]

function happyTarg24 = happyTarg24Gen(tStep,targV)
% function happyTarg24 = happyTarg24(tStep,targV)
% tStep = 9;
% targV = 20;

spcW = 4;

happy24 = double(imread('SmileyBW24.png'))/255 ;

spc = zeros(24,spcW);

happy24 = [happy24,spc,happy24,spc,happy24];

happyTarg24 = repmat(happy24,[1,tStep]);
for i = 1:tStep
    happyTarg24(:,i:tStep:end) = happy24;
end
happyTarg24 = targV*happyTarg24;
