# Supplementary material for: Shaping bacterial population behavior through computer-interfaced control of individual cells
Source: Nat Commun. 2017 Nov 16;8:1535. doi: 10.1038/s41467-017-01683-1 (PMC5688142; doi:10.1038/s41467-017-01683-1)
Supplement: Supplementary file 11 — Supplementary Software [file 41467_2017_1683_MOESM11_ESM.zip › holoAcq.m]

function im = holoAcq(varargin)
% function im = holoAcq(acqPar,n[,outputType])
% receives acq parameter structure ...
% returns double image by default (casts as 16bpp, etc, if spec'd in varargin{3})  - switched from 16bpp default 160228 
% returns multiplicative deshaded if spec'd in acqPar.deShade(n)

global mmc

acqPar = varargin{1};
n = varargin{2};

%% set system state

mmc.setProperty('Spectra','White_Enable',0);                    % Disable all channels Spectra

mmc.setProperty('Core','AutoShutter',1);                        % autoShutter

mmc.setExposure(acqPar.tExpos(n));                              % exposure
mmc.setProperty('TOFRA Cube Slider','State',acqPar.MirSld(n));  % mirror
mmc.setProperty('Dichroic 2','State',acqPar.Filter(n));         % dichroic
mmc.setProperty('Condenser turret','State',acqPar.Cndnsr(n));   % condenser
mmc.setProperty('Core','Shutter',acqPar.Shuttr{n});             % shutter
mmc.setProperty('Spectra',[acqPar.Lumcor{n} '_Level'],acqPar.LumLev(n));    % lum lev
mmc.setProperty('Spectra',[acqPar.Lumcor{n} '_Enable'],1);      % lum enable
mmc.setProperty('TransmittedIllumination 2','Brightness',acqPar.LmpLev(n)); % lamp lev

while(mmc.systemBusy()); end;

%% acquire image

if isfield(acqPar,'preAcqPause')
    pause(acqPar.preAcqPause);
end

im = double(getIm);

%% subtract average (acqPar.subtractAvgDarkFrame) dark frame background from image if spec'd

if isfield(acqPar,'subtractAvgDarkFrame');
    if acqPar.subtractAvgDarkFrame > 0
        darkBG = zeros(size(im));
        for darkFrames = 1:acqPar.subtractAvgDarkFrame
            mmc.setProperty('Core','AutoShutter',0);    % autoShutter off
            darkBG = darkBG + double(getIm);
        end
        im = im - (darkBG / acqPar.subtractAvgDarkFrame);           % subtract average dark frame
        mmc.setProperty('Core','AutoShutter',1);        % autoShutter on
    end
end

%% cleanup

mmc.setProperty('Spectra',[acqPar.Lumcor{n} '_Enable'],0);      % Lum Disable
mmc.setProperty('TransmittedIllumination 2','Brightness',0);    % Lamp off

%% de-shade

if acqPar.doShade(n)
    im = im.*acqPar.shade(:,:,n);   % im should be cast double, at acquisition.
end

%% convert outputType if requested

if nargin == 3
    im = cast(im,varargin{3});
end
