# Supplementary material for: Shaping bacterial population behavior through computer-interfaced control of individual cells
Source: Nat Commun. 2017 Nov 16;8:1535. doi: 10.1038/s41467-017-01683-1 (PMC5688142; doi:10.1038/s41467-017-01683-1)
Supplement: Supplementary file 11 — Supplementary Software [file 41467_2017_1683_MOESM11_ESM.zip › holoAcqSetup.m]

function acq = holoAcqSetup(varargin)
% function xParam.acq = holoAcqSetup(xParam.acq,'CFP',100,'YFP',100);
% Setup for standard acquisition configurations. specifying exposure times
% pass xParam.acq, as first argument and pairs of specifiers/exposure times as subsequent arguments.
% typical exposure times(ms): 
% GFP:50
% YFP:100
% CFP:100
% Phase:10
% 
%

acq = varargin{1};

for acqN = 1:(nargin-1)/2
    
    switch varargin{2*acqN}
        case 'GFP'
            acq.tExpos(acqN) = varargin{(2*acqN)+1}; % [50] ms, can be vector if multiple colors
            acq.ImType{acqN} = 'GFP'; % bright, reflex, phase, GFP, etc..., Cell matrix, can be vector if multiple colors
            acq.MirSld(acqN) = 2 ; % mirror slide state (0:R100,1:R50,2:R0). Should always be clear 0%R
            acq.Filter(acqN) = 1 ; % filter wheel state (0:Quad,1:m524/32,2:543/22,3:m595/50,4:m641/75,5:m483/22,6:R70,7:mt)
            acq.Lumcor{acqN} = 'Cyan' ; % Lumencor channel ('Violet','Blue','Cyan','Teal','Green','Red')
            acq.LumLev(acqN) = 2; % Lumencor illumination level [0,1=off 2-100]
            acq.LmpLev(acqN) = 0 ; % Scope trans-illum level [0-255];
            acq.Cndnsr(acqN) = 3; % state of condenser (0:PhL,1:Ph1,2:Ph2,3:Ph3,4:mt,5:mt,6:mt)
            acq.Shuttr{acqN} = 'Spectra'; % name or state of shutter ('Spectra','EpiShutter 2','DiaShutter','Arduino-Shutter')
            acq.doShade(acqN)= 1;   % get shading image?
        case 'Phase'
            acq.tExpos(acqN) = varargin{(2*acqN)+1}; % [10] ms, can be vector if multiple colors
            acq.ImType{acqN} = 'Phase'; % bright, reflex, phase, GFP, etc..., Cell matrix, can be vector if multiple colors
            acq.MirSld(acqN) = 2 ; % mirror slide state (0:R100,1:R50,2:R0). Should always be clear 0%R
            acq.Filter(acqN) = 7 ; % filter wheel state (0:Quad,1:m524/32,2:543/22,3:m595/50,4:m641/75,5:m483/22,6:R70,7:mt)
            acq.Lumcor{acqN} = 'Cyan' ; % Lumencor channel ('Violet','Blue','Cyan','Teal','Green','Red')
            acq.LumLev(acqN) = 0; % Lumencor illumination level [0,1=off 2-100]
            acq.LmpLev(acqN) = 0 ; % Scope trans-illum level [0-255];
            acq.Cndnsr(acqN) = 3; % state of condenser (0:PhL,1:Ph1,2:Ph2,3:Ph3,4:mt,5:mt,6:mt)
            acq.Shuttr{acqN} = 'DiaShutter'; % name or state of shutter ('Spectra','EpiShutter 2','DiaShutter','Arduino-Shutter')
            acq.doShade(acqN)= 0;
        case 'YFP'
            acq.tExpos(acqN) = varargin{(2*acqN)+1}; % [100] ms, can be vector if multiple colors
            acq.ImType{acqN} = 'YFP'; % bright, reflex, phase, GFP, etc..., Cell matrix, can be vector if multiple colors
            acq.MirSld(acqN) = 2 ; % mirror slide state (0:R100,1:R50,2:R0). Should always be clear 0%R
            acq.Filter(acqN) = 2 ; % filter wheel state (0:Quad,1:m524/32,2:543/22,3:m595/50,4:m641/75,5:m483/22,6:R70,7:mt)
            acq.Lumcor{acqN} = 'Teal' ; % Lumencor channel ('Violet','Blue','Cyan','Teal','Green','Red')
            acq.LumLev(acqN) = 2; % Lumencor illumination level [0,1=off 2-100]
            acq.LmpLev(acqN) = 0 ; % Scope trans-illum level [0-255];
            acq.Cndnsr(acqN) = 3; % state of condenser (0:PhL,1:Ph1,2:Ph2,3:Ph3,4:mt,5:mt,6:mt)
            acq.Shuttr{acqN} = 'Spectra'; % name or state of shutter ('Spectra','EpiShutter 2','DiaShutter','Arduino-Shutter')
            acq.doShade(acqN)= 1;   % get shading image?
        case 'CFP'
            acq.tExpos(acqN) = varargin{(2*acqN)+1}; % [100] ms, can be vector if multiple colors
            acq.ImType{acqN} = 'CFP'; % bright, reflex, phase, GFP, etc..., Cell matrix, can be vector if multiple colors
            acq.MirSld(acqN) = 2 ; % mirror slide state (0:R100,1:R50,2:R0). Should always be clear 0%R
            acq.Filter(acqN) = 5 ; % filter wheel state (0:Quad,1:m524/32,2:543/22,3:m595/50,4:m641/75,5:m483/22,6:R70,7:mt)
            acq.Lumcor{acqN} = 'Blue' ; % Lumencor channel ('Violet','Blue','Cyan','Teal','Green','Red')
            acq.LumLev(acqN) = 2; % Lumencor illumination level [0,1=off 2-100]
            acq.LmpLev(acqN) = 0 ; % Scope trans-illum level [0-255];
            acq.Cndnsr(acqN) = 3; % state of condenser (0:PhL,1:Ph1,2:Ph2,3:Ph3,4:mt,5:mt,6:mt)
            acq.Shuttr{acqN} = 'Spectra'; % name or state of shutter ('Spectra','EpiShutter 2','DiaShutter','Arduino-Shutter')
            acq.doShade(acqN)= 1;   % get shading image?
        otherwise
    end
    
    
    
end


end
