# Supplementary material for: Shaping bacterial population behavior through computer-interfaced control of individual cells
Source: Nat Commun. 2017 Nov 16;8:1535. doi: 10.1038/s41467-017-01683-1 (PMC5688142; doi:10.1038/s41467-017-01683-1)
Supplement: Supplementary file 11 — Supplementary Software [file 41467_2017_1683_MOESM11_ESM.zip › holoCon.m]

function ctrl = holoCon(ctrl)
% function ctrl = holoCon(ctrl)
% for ctrl structure with group controllers (ctrl.ctrl{i})
% distributes trajectory data to controllers and accumulates outputs

% distribute input: ctrl.trajectory
% combine output:   ctrl.lightSeq

newLightSeq = zeros(size(ctrl.lightSeq,1),1);

% for i = 1:length(ctrl.groupCtrl)
for i = unique(ctrl.nGroup)
    
    % Distribute controller-specific cells' trajectory data
    if(isfield(ctrl.ctrl{i},'trajectory'))
        ctrl.ctrl{i}.trajectory(:,end+1) = ctrl.trajectory(ctrl.nGroup == i,end);
    else
        ctrl.ctrl{i}.trajectory(:,1) = ctrl.trajectory(ctrl.nGroup == i,end);
    end
    % Distribute controller-specific cells' bgFluo data (needs only happen once, so move out to initialization...)
    if(isfield(ctrl.ctrl{i},'bgFluo'))
        ctrl.ctrl{i}.bgFluo(:,1) = ctrl.bgFluo(ctrl.nGroup == i,1);
    else
        ctrl.ctrl{i}.bgFluo(:,1) = ctrl.bgFluo(ctrl.nGroup == i,1);
    end
    % Distribute controller-specific cells' cell.length, cell.constitutive data
    if(~isfield(ctrl.ctrl{i},'cell'))
        ctrl.ctrl{i}.cell.init = 1;
    end
    if(isfield(ctrl.ctrl{i}.cell,'constitutive'))
        ctrl.ctrl{i}.cell.constitutive(:,end+1) = ctrl.cell.constitutive(ctrl.nGroup == i,end);
    else
        ctrl.ctrl{i}.cell.constitutive(:,1) = ctrl.cell.constitutive(ctrl.nGroup == i,end);
    end
    if(isfield(ctrl.ctrl{i}.cell,'length'))
        ctrl.ctrl{i}.cell.length(:,end+1) = ctrl.cell.length(ctrl.nGroup == i,end);
    else
        ctrl.ctrl{i}.cell.length(:,1) = ctrl.cell.length(ctrl.nGroup == i,end);
    end
    
    % Run controller (ctrl.ctrl{i} = @{i}(ctrl.ctrl.{i}))
    ctrl.ctrl{i} = ctrl.groupCtrl{i}(ctrl.ctrl{i});
    
    % Return lightSeq from control
    newLightSeq(ctrl.nGroup == i,1) = ctrl.ctrl{i}.lightSeq(:,end);

end

% update full lightSeq
ctrl.lightSeq = [ctrl.lightSeq newLightSeq];


   
