# Supplementary material for: Shaping bacterial population behavior through computer-interfaced control of individual cells
Source: Nat Commun. 2017 Nov 16;8:1535. doi: 10.1038/s41467-017-01683-1 (PMC5688142; doi:10.1038/s41467-017-01683-1)
Supplement: Supplementary file 11 — Supplementary Software [file 41467_2017_1683_MOESM11_ESM.zip › holoCon_oc_nonlinearFreeHiddenDyn_str138_muZ2_pCL600iCL400.m]

function ctrl = holoCon_oc_nonlinearFreeHiddenDyn_str138_muZ2_pCL600iCL400(ctrl)
% function ctrl = holoCtrlFcnName(ctrl)
% ctrl.trajectory                   % trajectory

%% initialize ctrl structure if first run
%  note: must pre-specify number cells, target, cycleTime

if ~(isfield(ctrl,'init'))
    
    ctrl.continuousState = 1; % swaps states at switch
%     ctrl.openClosed = repmat([zeros(1,130),ones(1,400)],[1,2]); % 0:open loop  1:closed loop
    ctrl.openClosed = ones(1,1000); % 0:open loop  1:closed loop
    ctrl.switch = [0,abs(diff(ctrl.openClosed))];
    
    ctrl.popCL.sequence = [ones(1,600),zeros(1,400)]; % [ones(1,130),zeros(1,870)] 1:pCL 2:iCL
    ctrl.popCL.sequence = [1,ctrl.popCL.sequence]; % activate for 0th, initialization, loop.

%%%     ctrl.trajectory = zeros(ctrl.numberCells,0);

ctrl.currLoop = 0;  % with initialization ...
%                 ctrl.currLoop = 1;
    ctrl.horizon = 8;
    % params
    ctrl.par.c1 = 0.0090;
    ctrl.par.c2 = 0.0631;
    ctrl.par.a = 0.2827;
    ctrl.par.b = 0.0104;
    ctrl.par.s = 0.9958;
    ctrl.par.delay = 12;
    ctrl.par.nHill = 3.6655;
    ctrl.par.Kd = 0.4851;
    ctrl.par.Hid2 = 0.0303;
%     ctrl.par.Hid1 = 2.3435*ctrl.par.Hid2;
    ctrl.par.Hid1 = 2*ctrl.par.Hid2;
    

    % also
    ctrl.par.R = 10;
    % plots
    ctrl.plot.doPlot = 0;
    if ctrl.plot.doPlot
        ctrl.plot.fig1h = figure;            % [...] figure 1 handle, get outside of function
        ctrl.plot.fig2h = figure;            % [...] figure 2 handle, get outside of function
    end
    %               % holoLoc persistent debug plot -- moved to holoMan
%     ctrl.doHoloLocFig = 0;
%     ctrl.fig3h = figure;    % figure 3 handle, for following cells in holoLoc
    % background
    ctrl.bgFluo = zeros(ctrl.numberCells,1);  % background fluo, usually derived from red saturated zero at first iteration
    % initialize
    ctrl.init.doInit = 0;                     % placeholder....eventually default = 1?, runs an intialize loop to start u, etc...? Maybe ditch it if initialization is external
    ctrl.init.iter = 1;
    % last state estimate
    ctrl.xOldEst = zeros(6,ctrl.numberCells,1);  % placeholder, gets initialized in script on first encounter..
    ctrl.xOldEstOpen = zeros(6,ctrl.numberCells,1);  % placeholder, gets initialized in script on first encounter..
    % light sequence
    ctrl.lightSeq = repmat([zeros(1,ctrl.par.delay/ctrl.cycleTime) 1],[ctrl.numberCells,1]);                  % [0,0,0,0,0,0,1] per cell light seq, has pre-history of delay. shot for before next function call is k+1+delay/cycleTime

%     ctrl.popCL.doPopCL = 1;   % [1]  experiment includes population control throughout. replaced with ctrl.popCL.sequence
    if ctrl.popCL.sequence(1)     % initialize popCL components
        ctrl.popCL.lightSeq = ctrl.lightSeq(end,:); % uses same lightSeq initialization as last cell in the list
        ctrl.valid.doTestValid = 1; % test cell validity
    end
end


%% map variables from input structure  (run ctrlDef.m to generate default structure...)
currLoop = ctrl.currLoop;           % [1] replacement for maxIter and k
Trajectory  = ctrl.trajectory;      % [100 + 100*sin(linspace(0,5*pi,200))] + 20.*randn(1,200)    alt: load Trajectory1; Trajectory = Trajectory1;
TargetFull = ctrl.target;           % [100 + 100*sin(linspace(0,5*pi,200))],  or  [100*ones(1,maxIter+Horizon)];
CycleTime = ctrl.cycleTime;         % [3]       minutes
Horizon = ctrl.horizon;             % [8]       steps
NumberCells = ctrl.numberCells;     %
% light sequence
u = ctrl.lightSeq;                  % [0,0,0,0,0,0,0,1] per cell light seq, has pre-history of delay. shot for before next function call is k+1+delay/cycleTime

% Run cell validation. Specify filters and Params for now in holoVld. 
ctrl = holoVld(ctrl);
ValidCells = ctrl.valid.validCells;

% pCL = ctrl.popCL.doPopCL; % replaced with ctrl.popCL.sequence
pCL = ctrl.popCL.sequence(currLoop+1);
% if pCL
if ctrl.popCL.sequence(1); % always do, else xOldEst changes sizes at switch...NG
    NumberCells = NumberCells + 1; % if we no not save NumberCells here it will be correct, otherwise it will increase in each loop
%     Trajectory(end+1,:) = mean(Trajectory(ValidCells,:,1)); %check if correct and make sure this works with what you do outside of this function
    NanTraj = Trajectory;
    NanTraj(~ValidCells) = nan;
    Trajectory(end+1,:) = nanmean(NanTraj,1); % mean cell trajectory of valid cells. If no valid cells, trajectory goes to zero. Count valid in holoVld to check this condition.
    TargetFull(end+1,:) =  TargetFull(1,:);   % control the mean to the target of the first cell; check if this is correct;
    u = [u ; ctrl.popCL.lightSeq];
end
%Note: I think all of these variables are only read and not saved so it should be fine to always add something to the end.
%ctrl.lightSeq still needs to be changed outside of this function to store the sequence for the pCL


% params
c1 = ctrl.par.c1;                   % [0.0093]
c2 = ctrl.par.c2;                   % [0.1586]
a = ctrl.par.a;                     % [2.9500]
b = ctrl.par.b;                     % [0.0104]
s = ctrl.par.s;                     % [0.9967]
delay = ctrl.par.delay;             % [24]      minutes
nHill = ctrl.par.nHill;             % [8.8709]
Kd = ctrl.par.Kd;                   % [0.1636]
Hid1 = ctrl.par.Hid1;               % [0.0156]
Hid2 = ctrl.par.Hid2;               % [0.0082]

% also
R = ctrl.par.R;                     % [10]
% plots
doPlot = ctrl.plot.doPlot;          % [1] do plots?
if doPlot
    fig1h = ctrl.plot.fig1h;            % [...] figure 1 handle, get outside of function
    fig2h = ctrl.plot.fig2h;            % [...] figure 2 handle, get outside of function
end
% background
BackgroundFluorescence=ctrl.bgFluo; % [zeros(NumberCells,1)] background fluo, usually derived from red saturated zero at first iteration
% initialize
doInit = ctrl.init.doInit;          % [0] placeholder....eventually default = 1?, runs an intialize loop to start u, etc...? Maybe ditch it if initialization is external
iter = ctrl.init.iter;              % [1] flag to set intial values for xOldEst
% last state estimate
% xOldEst =ctrl.xOldEst(:,:,currLoop);% [zeros(5,m,1)] gets initialized in FixInititalCond


%% derivative and other variables


if doPlot
    color1 = repmat({'b';'r';'g';'c';'m';'y';'k'},[ceil(NumberCells/7),1]);
    color2 = repmat({'b--';'r--';'g--';'c--';'m--';'y--';'k--'},[ceil(NumberCells/7),1]);
    color3 = repmat({'b-.';'r-.';'g-.';'c-.';'m-.';'y-.';'k-.'},[ceil(NumberCells/7),1]);
    measure = 0:CycleTime:CycleTime*currLoop;   %nSteps
end

paras = [c1,c2,a,b,nHill,Kd,Hid1,Hid2,s,delay,R];

if iter
    xOldEst = FixInitialCond(NumberCells);     
    ctrl.init.iter = 0;
    ctrl.xOldEst = xOldEst; %
    ctrl.xOldEstOpen = xOldEst; %
    
    %%%
    % calculate 2nd light stim
    k = currLoop+1;                             % for currLoop = 0
    yEstAll = zeros(NumberCells,6);
    data2 = cell(NumberCells,1);
    parfor m = 1:NumberCells
        um = u(m,k);
        
        %solve up to next grid point with this input
        data2{m}.p = {paras;um};
        t0 = 0;
        options = CVodeSetOptions('UserData', data2{m},...
            'RelTol',1.e-5,...
            'LinearSolver','Dense');
        CVodeInit(@moments2nd, 'BDF', 'Newton', t0, xOldEst(:,m), options);
        [status,t,yEst] = CVode(CycleTime,'Normal');
        
        yEstAll(m,:) = yEst;
    end
    Target = TargetFull(:,k+1:k+Horizon); 
    pastLight = u(:,k+1:k+delay/CycleTime);
    %prediction here is not directly needed because it has to be redone after
    %updating the state estimate
    [uNow] = ControlFilterAlgorithmInputOutputB(yEstAll,paras,pastLight,NumberCells,Target,CycleTime,pCL);
    %pass uNow to system and save the input (has to be applied at next time point)
    u(:,k+1+delay/CycleTime) = uNow;        % update light sequence with next stim shot (G:1 R:0)

% % MOVED OUT OF LOOP 2/2 % %     ctrl.lightSeq = u;  % update full lightSequence to return
    
    yEstAllOpen = yEstAll;    % initialize yEstAllOpen
   


else
%% Loop through cells ...

% for k = 1:maxIter-1 % replaced this with currLoop...
for k = currLoop
%%%   Use incoming measurement to update previous state estimate yEstAll to xOldEst
    %output data
    DataVec = Trajectory(:,k+1); % note: trajectory (:,1) should be zeros (background minus self, nth loop, using n+1th column) 
%     fluVec = max(DataVec-BackgroundFluorescence,0);
    fluVec = max(DataVec,0);
    
%     if ctrl.continuousState && abs(ctrl.openClosed(ctrl.currLoop)-ctrl.openClosed(ctrl.currLoop-1))
    if ctrl.continuousState && ctrl.switch(ctrl.currLoop)
        yEstAll = ctrl.yEstAllOpen;
        yEstAllOpen = ctrl.yEstAll;
        display('*** switching yEst for continuity ***')
    else
        yEstAll = ctrl.yEstAll;
        yEstAllOpen = ctrl.yEstAllOpen;
    end
    
    parfor m = 1:NumberCells            % Closed
        PPred = zeros(2,2);
        yEst = yEstAll(m,:);
        xPred = yEst(1:2);
        xPred = xPred';
        PPred(1,1) = yEst(4)-yEst(1)^2;
        PPred(1,2) = yEst(5)-yEst(1)*yEst(2);
        PPred(2,1) = yEst(5)-yEst(1)*yEst(2);
        PPred(2,2) = yEst(6)-yEst(2)^2;
        %data
        xObs = fluVec(m);
        %output
        C = [0,s];
        %update state estimate with observation
        %Kalman gain
        K = PPred*C'*(C*PPred*C' + R)^(-1);
        %a posteriori state estimate
        xBest = xPred + K*(xObs - C*xPred);
        PBest = (eye(2) - K*C)*PPred;
        xBest2 = [xBest;yEst(3);PBest(1,1)+xBest(1)^2;PBest(1,2)+xBest(1)*xBest(2);PBest(2,2)+xBest(2)^2]; % closed loop
        xOldEst(:,m) = xBest2;
    end
    
    parfor m = 1:NumberCells    % Open
        PPred = zeros(2,2);
        yEst = yEstAllOpen(m,:);
        xPred = yEst(1:2);
        xPred = xPred';
        PPred(1,1) = yEst(4)-yEst(1)^2;
        PPred(1,2) = yEst(5)-yEst(1)*yEst(2);
        PPred(2,1) = yEst(5)-yEst(1)*yEst(2);
        PPred(2,2) = yEst(6)-yEst(2)^2;
        %data
        xObs = fluVec(m);
        %output
        C = [0,s];
        %update state estimate with observation
        %Kalman gain 
        K = 0*PPred*C'*(C*PPred*C' + R)^(-1);   % Open (zeroed)
        %a posteriori state estimate
        xBest = xPred + K*(xObs - C*xPred);
        PBest = (eye(2) - K*C)*PPred;
        xBest2 = [xBest;yEst(3);PBest(1,1)+xBest(1)^2;PBest(1,2)+xBest(1)*xBest(2);PBest(2,2)+xBest(2)^2]; % closed loop
        xOldEstOpen(:,m) = xBest2;              % Open
    end
    %     ExtVarEst(k+1,:) = xOldEst(1,:);    % update ExtVarEst
    %     fluEst(k+1,:) = xOldEst(2,:);       % update fluEst
    ctrl.xOldEst(:,:,k+1) = xOldEst;        % update whole state estimate.. (ExtVarEst,fluEst,3 vals cov)
    ctrl.xOldEstOpen(:,:,k+1) = xOldEstOpen;        % update whole state estimate.. (ExtVarEst,fluEst,3 vals cov)
    
%     Given updated state estimate, get predicated state yEstAll, and light
%     stim for subsequent round.
    
    yEstAll = zeros(NumberCells,6);
    yEstAllOpen = zeros(NumberCells,6);
    
    data2 = cell(NumberCells,1);
    
    utemp = u(:, k+1);
    
    parfor m = 1:NumberCells
        um = utemp(m);%u(m,k+1);
        
        %solve up to next grid point with this input
        data2{m}.p = {paras;um};
        t0 = 0;
        options = CVodeSetOptions('UserData', data2{m},...
            'RelTol',1.e-5,...
            'LinearSolver','Dense');
%         CVodeInit(@moments2nd, 'BDF', 'Newton', t0, xOldEst(:,m), options);
        CVodeInit(@moments2nd, 'BDF', 'Newton', t0, xOldEst(:,m), options);
        [status,t,yEst] = CVode(CycleTime,'Normal');
        yEstAll(m,:) = yEst;
        CVodeInit(@moments2nd, 'BDF', 'Newton', t0, xOldEstOpen(:,m), options);
        [status,t,yEstOpen] = CVode(CycleTime,'Normal');
        yEstAllOpen(m,:) = yEstOpen;
    end
    
%     Target = TargetFull(k+1:k+Horizon);   % for one target
    Target = TargetFull(:,k+2:k+1+Horizon); 
    pastLight = u(:,k+2:k+1+delay/CycleTime);
    
    %prediction here is not directly needed because it has to be redone after
    %updating the state estimate
    if ctrl.openClosed(ctrl.currLoop)
        [uNow] = ControlFilterAlgorithmInputOutputB(yEstAll,paras,pastLight,NumberCells,Target,CycleTime,pCL);
    else
        [uNow] = ControlFilterAlgorithmInputOutputB(yEstAllOpen,paras,pastLight,NumberCells,Target,CycleTime,pCL);
    end
    
    %pass uNow to system and save the input (has to be applied at next time point)
    u(:,k+2+delay/CycleTime) = uNow;        % update light sequence with next stim shot (G:1 R:0)
    
% % MOVED OUT OF LOOP 2/2 % %     ctrl.lightSeq = u;  % update full lightSequence to return
    
    

    
    %next time point arrives, uNow gets passed and data fluVec comes in
    
    
    
    
    if doPlot
        figure(fig1h); cla(); hold on;
        figure(fig2h); cla(); hold on;
        for m = 1:NumberCells
            figure(fig1h)
%             hold on
%             plot(measure(1:k+1),ExtVarEst(1:k+1,m)',color2{m});
            plot(measure(1:k+1),squeeze(ctrl.xOldEst(1,m,:)),color2{m});
            
            figure(fig2h)
%             hold on
%             plot(measure(1:k+1),s*fluEst(1:k+1,m)',color2{m});
            plot(measure(1:k+1),s*squeeze(ctrl.xOldEst(2,m,:)),color2{m});
%             plot(measure(1:k+1),Trajectory(m,1:k+1),color1{m}); 
            plot(measure(1:k+1),Trajectory(m,1:end),color1{m}); 
            plot(measure(1:k+1),TargetFull(1,1:k+1),'c');
        end
        drawnow();
    end
    
end

end

% if pCL
if ctrl.popCL.sequence(1)   % (=always)
    ctrl.lightSeq = u(1:end-1,:);  % update full cells lightSequence to return
    ctrl.popCL.lightSeq = u(end,:);  % update full cells lightSequence to return
else
    ctrl.lightSeq = u;  % update full lightSequence to return
end
ctrl.yEstAll = yEstAll; % update predicted state for next round
ctrl.yEstAllOpen = yEstAllOpen; % update predicted state for next round
ctrl.currLoop = ctrl.currLoop + 1;  % increment current Loop number


end


%%
function xOldEst = FixInitialCond(NumberCells)
% function xOldEst = FixInitialCond(NumberCells)
muZ = 2;
% muZ = 2.3435;
VarZ = muZ;
meanPlasmids = muZ;
variancePlasmids = VarZ;

for m = 1:NumberCells
    %only for testing with Gillespie
    x0 = [round(random('Poisson',meanPlasmids));0;0];
    xOld(1:3,m) = x0;
    
    %general
    xOldEst1(1:3,m) = [meanPlasmids;0;0];
    xOldEst2(1,m) = variancePlasmids + meanPlasmids^2;
    xOldEst2(2:3,m) = [0;0];
    xOldEst(1:length(xOldEst1(:,m))+length(xOldEst2(:,m)),m) = [xOldEst1(:,m);xOldEst2(:,m)];
end
end


%%
function [y, flag, new_data] = moments2nd(t,x,data)
% function [y, flag, new_data] = moments2nd(t,x,data)
    paras = data.p{1};
    uIn = data.p{2};

    c1 = paras(1);
    c2 = paras(2);
    a = paras(3);
    b = paras(4);
    nHill = paras(5);
    Kd = paras(6);
    h1 = paras(7);
    h2 = paras(8); 

    M = x(1);
    P = x(2);
    H = x(3);
    MM = x(4);
    MP = x(5);
    PP = x(6);
    L = (H*c2/c1)^nHill./(Kd+(H*c2/c1)^nHill);

    y = [ h1 - M*h2, M*a*L - P*b, c1*uIn - c2*H, h1 + 2*M*h1 + M*h2 - 2*MM*h2, P*h1 - MP*h2 - MP*b + MM*a*L, P*b - 2*PP*b + M*a*L + 2*MP*a*L];
    y = y';

    flag = 0;
    new_data = [];
end


%%
function [uNow] = ControlFilterAlgorithmInputOutputB(yEstAll,paras,pastLight,NumberCells,Target,CycleTime,pCL)
% function [uNow] = ControlFilterAlgorithmInputOutputB(yEstAll,paras,pastLight,NumberCells,Target,CycleTime)   
    %Initial Cond: Generated by FixInitialCond.m and has to be passed so that this does not have to be recomputed every iteration

    %stateEst: Current estimate of the whole state. This is actually a
    %variable that needs to be stored by the code. Hence, we need to return
    %it and feed it back in if we use the code as an input-output module
    
    %pastLight: another thing I forgot: with the delay of 36min in the model, the code needs to know the applied Light at the 36/CycleTime points
    % -> it is currently coded such that the delay is supposed to be a multiple of the CycleTime, so we should maybe stick to the 6min cycle time until I generalize this 
    
    %fluVec: vector of fluorescence values of all the cells at the current time
    %NumberCells: number of measured cells
    %Target: vector of target fluorescence values (same for each cells) up to the planning horizon (maybe 8 cylces)
    %CycleTime: time between subsequent control and measurement actions
    
    c1 = paras(1);
    c2 = paras(2);
    a = paras(3);
    b = paras(4);
    nHill = paras(5);
    Kd = paras(6);
    h1 = paras(7);
    h2 = paras(8);
    s = paras(9);
    delay = paras(10);
    R = paras(11);

    paras = [c1,c2,a,b,nHill,Kd,h1,h2,s,delay,R];
    
    %planning horizon in steps (multiply by CycleTime to get actual time)
%     Horizon = length(Target);   % 1xT target
    Horizon = size(Target,2);
    %Tmax = Horizon*CycleTime;

    t0 = 0;

    %data2 = cell(NumberCells,1);
    uNow = zeros(NumberCells,1);
    
    %just for parallelization
    xOldEst1 = yEstAll(:,1:3)';
    
    %yEstAll = zeros(NumberCells,6);
    

    parfor m=1:NumberCells    
        
        um = pastLight(m,:);
        
        %uAct = zeros(1,Horizon+delay/CycleTime);
        %PPred = 0;

        %2 two different lights there are 2^Horizon possibilities for switching
        Cost = zeros(1,2^Horizon);

        %something like this needed for the parallelization
        data = cell(2^Horizon,Horizon);

        %go through all possible switching sequences
        for i = 1:2^Horizon
            uNew = zeros(1,Horizon);
            uAct = zeros(1,Horizon+delay/CycleTime);

            i0 = 2^Horizon+i-1;
            value = dec2base(i0,2);
            for j=1:length(value)-1
                uNew(j) = str2num(value(j+1));
            end
            uAct(1:delay/CycleTime) = um;
            uAct(delay/CycleTime+1:end) = uNew;
            %compute cost
            yOut = zeros(3,Horizon+delay/CycleTime);
            %use best estimate of the state
            %xSteps = xOldEst(1:2,m);
            xSteps = xOldEst1(:,m);
            for l=1:Horizon+delay/CycleTime
                data{i,l}.p = {paras;uAct(l)};
                options = CVodeSetOptions('UserData', data{i,l},...
                                          'RelTol',1.e-5,...
                                          'LinearSolver','Dense');
                %CVodeInit(@preSmall, 'Adams', 'Functional', t0, xOld, options);
                CVodeInit(@preSmall, 'BDF', 'Newton', t0, xSteps, options);
                [status,t,y] = CVode(CycleTime,'Normal');
                xSteps = y;
                yOut(:,l) = y;
            end
%             Cost(i) = sum((s*yOut(2,delay/CycleTime+1:end) - Target).^2); %for single target
            Cost(i) = sum((s*yOut(2,delay/CycleTime+1:end) - Target(m,:)).^2);
        end
        %find best index
        ind = find(Cost <= min(Cost));
        ind = ind(1);
        %compute input 
        ind0 = 2^Horizon+ind-1;
        valueBest = dec2base(ind0,2);
        %save first action for the final input
        uNow(m) = str2num(valueBest(2));
        
    end

    
    if pCL
        uNow(1:NumberCells-1) = uNow(end); %just return only the input for the last cell, i.e. the mean; could also have done this outside of this function
    end
end


%%
function [y, flag, new_data] = preSmall(t,x,data)
% function [y, flag, new_data] = preSmall(t,x,data)   
    paras = data.p{1};
    uIn = data.p{2};
    
    c1 = paras(1);
    c2 = paras(2);
    a = paras(3);
    b = paras(4);
    nHill = paras(5);
    Kd = paras(6);
    h1 = paras(7);
    h2 = paras(8); 
    
    M = x(1);
    P = x(2);
    H = x(3);
    L = (H*c2/c1)^nHill./(Kd+(H*c2/c1)^nHill);

    y = [ h1 - M*h2, M*a*L - P*b, c1*uIn - c2*H];
    
    y = y';

    flag = 0;
    new_data = [];
    
end


%%
