# Supplementary material for: Shaping bacterial population behavior through computer-interfaced control of individual cells
Source: Nat Commun. 2017 Nov 16;8:1535. doi: 10.1038/s41467-017-01683-1 (PMC5688142; doi:10.1038/s41467-017-01683-1)
Supplement: Supplementary file 11 — Supplementary Software [file 41467_2017_1683_MOESM11_ESM.zip › holoCon_tx_swingers.m]

function ctrl = holoCon_tx_swingers(ctrl)
% % %
% function ctrl = holoCon_tx_swingers(ctrl)
%
% T     promoter switch threshold
% r     signal production rate
% d     signal degradation rate
% x     enzyme (fluo protein) states
% s     signal states
% p     promoter states (0:off, 1:on)
% t     transfer matix (vertical recipient, horizontal send)
% % % for simulation % % %
% n     expression noise magnitude
% D     enzyme degradation rate
% R     signal synthesis rate
%
% % %

% hey!
% 1. will want to check whether this works with shooting first... so one cn us it with other controllers that require this ...
% 2. fast, updates lightSeq for 50 cells with uniform in <1ms on mine - 8 fields?


if ischar(ctrl)
    if strcmp(ctrl,'initialize')
        clear ctrl;
        coupleTypes = {'none','uniform','nn','repressilator','star','lateral inhibition','directional'};
        [coupleTypeN,~] = listdlg('promptstring','couple type','liststring',coupleTypes);
        ctrl.init.params.coupleType = coupleTypes{coupleTypeN};
        ctrl.initParams = inputdlg({'Signal production rate','Signal degradation rate','Promoter threshold','Couple strength','Couple range'},'Initialize controller',1,{'3','0.2','60','0.2','1'});
        ctrl.init.params.sigProdRate	= str2double(ctrl.initParams{1});	% signal production rate (r)
        ctrl.init.params.sigDegrRate = str2double(ctrl.initParams{2});	% signal degradation rate (d)
        ctrl.init.params.promThresh = str2double(ctrl.initParams{3});	% promoter switch signal threshold (T)
        ctrl.init.params.coupleStrength = str2double(ctrl.initParams{4});
        ctrl.init.params.coupleRange = str2double(ctrl.initParams{5});
        ctrl = rmfield(ctrl,'initParams');
    else
        display(['<' ctrl '> is not a valid input. pass a ctrl structure or <initialize>'])
    end
else
    %%% initialize some defaults. When initializing at setup, this should skip and 'states' should execute
    if ~isfield(ctrl,'params')
        if isfield(ctrl,'init')
            ctrl.params = ctrl.init.params;
        else % do default setup
            display('default params')
            % variables
            ctrl.params.sigProdRate	= 3;	% signal production rate (r)
            ctrl.params.sigDegrRate = 0.2;	% signal degradation rate (d)
            ctrl.params.promThresh = 60;	% promoter switch signal threshold (T)
            ctrl.params.coupleType = 'uniform';
            ctrl.params.coupleStrength = 0.3;
            ctrl.params.coupleRange = [];
            ctrl.params.usingDefaultParams = 1;
        end
    end
    
    if ~isfield(ctrl,'states')
        % states
        ctrl.states.signal = [];    % round(ctrl.params.promThresh*rand(1,ctrl.numberCells));
        ctrl.states.enzyme = [];    % ctrl.trajectory(:,end)';
        ctrl.states.promoter = [];  % rand(1,ctrl.numberCells)>0.5;
        % transfer matrix
        ctrl.params.transfer = eye(ctrl.numberCells);	% independent cells
        ctrl = defineTransferMatrix(ctrl);
    end
    
    
    
    
    %%% compute
    
    % update enzyme state;
    ctrl.states.enzyme(end+1,:) = ctrl.trajectory(:,end)';
    %   x(i+1,:) = nextX(x(i,:),D,p(i,:),R,n); % simulation
    
    %????? filter input state (kalman, or median, to cope with experimental errors)?
    
    % adjust signal state (degradation, synthesis, then transfer)
    if isempty(ctrl.states.signal)
        currentSignal = round(ctrl.params.promThresh*rand(1,ctrl.numberCells));
    else
        currentSignal = ctrl.states.signal(end,:);
    end
    ctrl.states.signal(end+1,:) = nextSig(currentSignal,ctrl.params.sigDegrRate,ctrl.states.enzyme(end,:),ctrl.params.sigProdRate) * ctrl.params.transfer;
    
    ctrl.states.signal(end,:) = max(0,ctrl.states.signal(end,:)); % signal can't be negative
    
    % adjust promoter states
    ctrl.states.promoter(end+1,:) = nextProm(ctrl.states.signal(end,:),ctrl.params.promThresh);
    
    
    %%% send promoter states to lightSeq (could be functional...)
    try
        ctrl.lightSeq(:,end+1) = ctrl.states.promoter(end,:)';
    catch
        if ~isfield(ctrl,'lightSeq')
            ctrl.lightSeq(:,1) = ctrl.states.promoter(end,:)';
            display('initialized ctrl.lightSeq');
        else
            display('problem updating ctrl.lightSeq');
        end
    end
    
end

end % function -------------------------------------


%% transfer matrix
function ctrl = defineTransferMatrix(ctrl)

t = ctrl.params.transfer;
coupleStrength = ctrl.params.coupleStrength;
coupleRange = ctrl.params.coupleRange;
switch ctrl.params.coupleType
    case 'none'
        %         t = t;
    case 'uniform'
        %%% uniform couple
        %         coupleStrength = 0.2;
        t(t==1) = 1-coupleStrength;
        t(t==0) = coupleStrength/(ctrl.numberCells-1);
    case 'nn'
        %%% local (+/- nn) couple
        %         coupleRange = 7;
        %         coupleStrength = 0.5;
        nns = zeros(size(t));
        for i = [-coupleRange:-1,1:coupleRange]
            %             nns = nns + circshift(t,i,1)*(coupleStrength/(2*coupleRange));
            nns = nns + circshift(t,[i,0])*(coupleStrength/(2*coupleRange));
        end
        t(t==1) = 1-coupleStrength;
        t = t+nns;
    case 'repressilator'
        %         t = circshift(t,1,1); % change in new circshift behavior - not
        %         sure if this is updated in 2014 (is not in 2013)
        t = circshift(t,[0,1]);
    case 'star'
        t(t==1) = 1-coupleStrength;
        t(1,:) = t(1,:)+coupleStrength;
    case 'smallWorld'
        display('small world matrix not set')
    case 'cyclic'
        display('cyclic matrix set as repressilator - no multicycles and with full transfer by one')
        t = circshift(t,[0,1]);
    case 'lateral inhibition'
%         t = t-coupleStrength*circshift(t,[0,1])-coupleStrength*circshift(t,[0,-1]);
        lat = zeros(size(t));
        for i = [-coupleRange:-1,1:coupleRange]
            %             nns = nns + circshift(t,i,1)*(coupleStrength/(2*coupleRange));
            lat = lat + circshift(t,[i,0])*(coupleStrength/(2*coupleRange));
        end
%         t(t==1) = 1-coupleStrength;
        t = t-lat;
    case 'directional'
        drx = zeros(size(t));
        for i = 1:coupleRange
            drx = drx + (circshift(t,[i,0]) - circshift(t,[-i,0])) * (coupleStrength/(2*coupleRange));
        end
%         t(t==1) = 1-coupleStrength;
        t = t+drx;
    case 'custom'
        display('custom matrix not set')
end
ctrl.params.transfer = t;

end % function -------------------------------------

%% update enzyme state (for simulation)

% function xPlusOne = nextX(x,D,p,R,n)
% xPlusOne = x - D*x + p*R.*exp(randn(1,length(x))*n);
% end

%% update signal state

function sigPlusOne = nextSig(signal,sigDegrRate,enzyme,sigProdRate)
sigPlusOne = signal - sigDegrRate*signal + enzyme*sigProdRate;
% sigPlusOne = signal - sigDegrRate*signal + enzyme*sigProdRate*t; % this is a little unrealistic. Including t means that new signal is distributed instantaneously, and captured forever...
end

%% update promoter state

function promPlusOne = nextProm(signal,promThresh)
promPlusOne = signal<promThresh;
end
