# Supplementary material for: Shaping bacterial population behavior through computer-interfaced control of individual cells
Source: Nat Commun. 2017 Nov 16;8:1535. doi: 10.1038/s41467-017-01683-1 (PMC5688142; doi:10.1038/s41467-017-01683-1)
Supplement: Supplementary file 11 — Supplementary Software [file 41467_2017_1683_MOESM11_ESM.zip › holoFoc.m]

function [varargout] = holoFoc(varargin)
% function [focOut] = holoFoc(focIn,focusBounds[,msgBoxTit]) ... outdated.. focusBounds is focus structure
% [glass]  = holoFoc(offset, focusBounds)           : focus to glass and hit offset/update focus bounds
% [focOut] = holoFoc('getOffset',focusBounds,'Acq') : set acquisition offset from glass
% [focOut] = holoFoc(focIn,focusBounds,'FluoX')     : set projection offset from glass


%% parse input

focIn = varargin{1};
focus = varargin{2};

focusBounds = focus.bounds;
softFocus = focus.softFocus;

if nargin == 3
    msgBoxTit = varargin{3};
else
    msgBoxTit = 'Focus...';
end


if isnumeric(focIn)
    funcN = 1;
elseif ischar(focIn)
    if strcmp(focIn,'getOffsetPro')
        funcN = 2;
    elseif strcmp(focIn,'getOffsetLum')
        funcN = 3;
    elseif strcmp(focIn,'getOffsetProNoFoc')
        funcN = 4;
    else
        error('Pass either numeric offset, "getOffsetPro", "getOffsetLum"');
        %         return;
    end
else
    error('Pass either numeric offset, or "getOffset"');
    %     return;
end

%%
global mmc
global gui

%%
switch funcN
    case(1) % focus
        
        startPos = mmc.getPosition(mmc.getFocusDevice());
        nAttempts = 1 + focus.retry.N;
        focDelta = inf;
        
        while(nAttempts>0 && focDelta>focus.retry.thresh)       %%% testing for a jump over threshold from the current postion, and repeating up to nAttepts-1 times if exceeded..
            mmc.setPosition(mmc.getFocusDevice(),startPos);
            while(mmc.systemBusy()); end;
            nAttempts = nAttempts - 1;
            
            if softFocus
                splash(uint8(ones(1080,1920,3))*255,-1); % uniform field...
                pause(0.5);
                gui.getAutofocus.fullFocus(); while(mmc.systemBusy()); end;
                splash('off');
            else
                mmc.incrementalFocus(); while(mmc.systemBusy()); end;
            end
            
            glass = mmc.getPosition(mmc.getFocusDevice());
            display(glass);
            while(mmc.systemBusy()); end;
            
            focDelta = abs(glass+focIn-startPos);
        end
        
        mmc.setPosition('FocusDrive',glass+focIn);
        %update focusBounds if hardware focus
        if ~focus.softFocus   % (160504, to stop crashing on this step ...)
            %         mmc.setProperty(mmc.getAutoFocusDevice(),'UpperLimit',glass+focusBounds);  % (160411) should make little difference, but added round to prevent roudning error crash and cast to string for stability. anyway,it is only prescise to 1 um
            %         mmc.setProperty(mmc.getAutoFocusDevice(),'LowerLimit',glass-focusBounds);
            mmc.setProperty(mmc.getAutoFocusDevice(),'UpperLimit',sprintf('%4.2f',round(glass+focusBounds)));
            %         while(mmc.systemBusy()); end;
            mmc.setProperty(mmc.getAutoFocusDevice(),'LowerLimit',sprintf('%4.2f',round(glass-focusBounds)));
        end
        while(mmc.systemBusy()); end;
        %         mmc.getProperty(mmc.getAutoFocusDevice(),'UpperLimit');
        %         while(mmc.systemBusy()); end;
        %         mmc.getProperty(mmc.getAutoFocusDevice(),'LowerLimit');
        %         while(mmc.systemBusy()); end;
        focOut = [glass,focus.retry.N-nAttempts];               %%% returns a second value to check for number of extra focus tries ...
        varargout{1} = focOut;  % replaced focOut, so can pass disregardable images
        
    case(2) % get focus offset(use straight for acquisition, or use with acqOffset to calculate projOffset)
        focusPattern = uint8(checkerboard(60,9,16)>0.5)*255; % checkerboard with 60px squares
        doAgain = 'Redo';
        %%% set scope state
        while(strcmp(doAgain,'Redo'))
            % start near glass
            splash(focusPattern,-1);
            uiwait(msgbox('Coarse Focus. Find Glass and Hit OK',msgBoxTit));
            % set autoFocus upper and lower limits
            splash('off');
            glass = mmc.getPosition(mmc.getFocusDevice());
            mmc.setProperty(mmc.getAutoFocusDevice(),'UpperLimit',glass+focusBounds);
            while(mmc.systemBusy()); end;
            mmc.setProperty(mmc.getAutoFocusDevice(),'LowerLimit',glass-focusBounds);
            while(mmc.systemBusy()); end;
            pause(0.5)
            % enter offset, or sample it
            manOffset = inputdlg('Type Offset in um [0.8], or Hit Enter to Sample','Type Offset?');
            if ~isempty(str2num(manOffset{1}))
                offset = str2num(manOffset{1});
            else
                % focus once, and get offset to sample
                if softFocus
                    splash(uint8(ones(1080,1920,3))*255,-1); % uniform field...
                    pause(0.5);
                    gui.getAutofocus.fullFocus(); while(mmc.systemBusy()); end;
                    splash('off');
                else
                    mmc.incrementalFocus(); while(mmc.systemBusy()); end;
                end
                while(mmc.systemBusy()); end;
                glass = mmc.getPosition('FocusDrive');
                splash(focusPattern,-1);
                uiwait(msgbox('Focus Accurately to Camera, Switch to Focus Conditions, and Hit OK',msgBoxTit));
                splash('off');
                offset = mmc.getPosition('FocusDrive') - glass;
                pause(0.5)
            end
            % test
            if softFocus
                splash(uint8(ones(1080,1920,3))*255,-1); % uniform field...
                pause(0.5);
                gui.getAutofocus.fullFocus(); while(mmc.systemBusy()); end;
                splash('off');
            else
                mmc.incrementalFocus(); while(mmc.systemBusy()); end;
            end
            while(mmc.systemBusy()); end;
            mmc.setPosition('FocusDrive',glass+offset);
            % check if ok, else redo..
            splash(focusPattern,-1);
            doAgain = questdlg(['Offset is ' num2str(offset) '  OK?'] ,msgBoxTit,'OK','Redo','OK'); % could allow to adjust a little in this dialog...
            splash('off');
        end
        %set new focus bounds
        mmc.setProperty(mmc.getAutoFocusDevice(),'UpperLimit',glass+focusBounds);
        while(mmc.systemBusy()); end;
        mmc.setProperty(mmc.getAutoFocusDevice(),'LowerLimit',glass-focusBounds);
        while(mmc.systemBusy()); end;
        focOut = offset;
        mmc.setPosition('FocusDrive',glass); % sets position back to glass, for manual subsequent offsets
        varargout{1} = focOut;  % replaced focOut, so can pass disregardable images
        
    case(3) % get focus offset using Lumencor (no projector patterns/splash)
        doAgain = 'Redo';
        %%% set scope state
        while(strcmp(doAgain,'Redo'))
            % start near glass
            uiwait(msgbox('Coarse Focus. Find Glass and Hit OK',msgBoxTit));
            % set autoFocus upper and lower limits
            glass = mmc.getPosition(mmc.getFocusDevice());
            mmc.setProperty(mmc.getAutoFocusDevice(),'UpperLimit',glass+focusBounds);
            while(mmc.systemBusy()); end;
            mmc.setProperty(mmc.getAutoFocusDevice(),'LowerLimit',glass-focusBounds);
            while(mmc.systemBusy()); end;
            % enter offset, or sample it
            manOffset = inputdlg('Type Offset in um [0.8], or Hit Enter to Sample','Type Offset?');
            if ~isempty(str2num(manOffset{1}))
                offset = str2num(manOffset{1});
            else
                % focus once, and get offset to sample
                if softFocus
                    gui.getAutofocus.fullFocus(); while(mmc.systemBusy()); end;
                else
                    mmc.incrementalFocus(); while(mmc.systemBusy()); end;
                end
                while(mmc.systemBusy()); end;
                glass = mmc.getPosition('FocusDrive');
                uiwait(msgbox('Focus Accurately to Camera, Switch to Focus Conditions, and Hit OK',msgBoxTit));
                offset = mmc.getPosition('FocusDrive') - glass;
            end
            % test
            if softFocus
                gui.getAutofocus.fullFocus(); while(mmc.systemBusy()); end;
            else
                mmc.incrementalFocus(); while(mmc.systemBusy()); end;
            end
            while(mmc.systemBusy()); end;
            mmc.setPosition('FocusDrive',glass+offset);
            % get focus image to return
            gui.enableLiveMode(0);
            focIm = holoAcq(focus.acq,focus.ctrlChan);            
%             gui.enableLiveMode(1); % gui snap instead?
            % check if ok, else redo..
            doAgain = questdlg(['Offset is ' num2str(offset) '  OK?'] ,msgBoxTit,'OK','Redo','OK'); % could allow to adjust a little in this dialog...
        end
        %set new focus bounds
        mmc.setProperty(mmc.getAutoFocusDevice(),'UpperLimit',glass+focusBounds);
        while(mmc.systemBusy()); end;
        mmc.setProperty(mmc.getAutoFocusDevice(),'LowerLimit',glass-focusBounds);
        while(mmc.systemBusy()); end;
        focOut = offset;
        mmc.setPosition('FocusDrive',glass); % sets position back to glass, for manual subsequent offsets
        varargout{1} = focOut;  % replaced focOut, so can pass disregardable images
        varargout{2} = focIm;   % focus image
        
    case(4) % get focus offset without refocusing (assumes starting at glass)
        glass = mmc.getPosition(mmc.getFocusDevice());
        focusPattern = uint8(checkerboard(60,9,16)>0.5)*255; % checkerboard with 60px squares
        doAgain = 'Redo';
        %%% set scope state
        while(strcmp(doAgain,'Redo'))
            % enter offset, or sample it
            manOffset = inputdlg('Type Offset in um [0.8], or Hit Enter to Sample','Type Offset?');
            splash(focusPattern,-1);
            if ~isempty(str2num(manOffset{1}))
                offset = str2num(manOffset{1});
                mmc.setPosition('FocusDrive',glass+offset);
            else
                % start near glass
                mmc.setPosition('FocusDrive',glass); % sets position back to glass, for manual subsequent offsets
                % focus pattern, get offset
                uiwait(msgbox('Focus Accurately to Camera and Hit OK',msgBoxTit));
                offset = mmc.getPosition(mmc.getFocusDevice()) - glass;
            end
            % check if ok, else redo..
            doAgain = questdlg(['Offset is ' num2str(offset) '  OK?'] ,msgBoxTit,'OK','Redo','OK'); % could allow to adjust a little in this dialog...
            splash('off');
        end
        focOut = offset;
        mmc.setPosition('FocusDrive',glass); % sets position back to glass, for manual subsequent offsets
        varargout{1} = focOut;  % replaced focOut, so can pass disregardable images

        
end
