# Supplementary material for: Shaping bacterial population behavior through computer-interfaced control of individual cells
Source: Nat Commun. 2017 Nov 16;8:1535. doi: 10.1038/s41467-017-01683-1 (PMC5688142; doi:10.1038/s41467-017-01683-1)
Supplement: Supplementary file 11 — Supplementary Software [file 41467_2017_1683_MOESM11_ESM.zip › holoFun.m]

function funIn = holoFun(funIn,funN)
% collection of functions for processing acquired data, even if it ignores it
% function (imFlx) = holoFun(imIn,funN)
% funIn can be an image, or structure with additional info (eg, cell identities, filter data, etc..)
% funN=0: double of image with Image weights.  //  funIn.im, funIn.chanWeights
% funN=1: pwm, all red or green, (eg RRR GRR GGR GGG RRR)// funIn.im funIn.blockLength funIn.loopN funIn.chanWeights
% funN=2: cycle R, RG, or RGB, with blocklengths for each = blocklength
% funN=3: cycle R, RG, or RGB, with blocklengths for each = blocklength on top half, and randomize bottom with same mean blocklength
% funN=4: choose static ROI's and specify sequences for each ...
% funN=5:
% funN=6:
% funN=1000: blk only
% funN=1001: red only
% funN=1002: grn only
% funN=1003: blu only
% funN=2000: control
% -----------------------
% funIn.im              image(s) to opperate on
% funIn.loopN           number of loop
% funIn.chanWeights     scalar multipliers for channels, as vector in z
% funIn.blockLength     for PWM, length of cycle-1
% funIn.
% funIn.

global mmc;

% check for param vals...
if isempty(funIn.im);
    funIn.im = zeros(2048,2048,3);
end

% parse multistep funIn.funN
if size(funN,2)==2;
    funN = funN(find(funIn.loopN<=funN(:,1),1),2);
end


% switch-case setup
switch funN
    case(0)     % Simple weighted copy.  Returns double of image with channel weights
        for i = 1:length(funIn.chanWeights)
            imFlx = zeros(size(funIn.im));
            imFlx(:,:,i) = double(funIn.im(:,:,i))*funIn.chanWeights(i);
        end
    case(1)     % PWM - returns full power sequence RRR..,GRR..,GGR..,GGG..,RRR.. cycling every (funIn.blocklength+1)*funIn.blocklength
        imFlx = zeros(size(funIn.im));
        [xPulse, yPulse] = meshgrid(1:funIn.blockLength+1,1:funIn.blockLength);
        sPulse = ones(size(xPulse));
        sPulse(xPulse+yPulse>funIn.blockLength+1) = 2;
        sPulse = flipud(sPulse);
        imFlx(:,:,sPulse(1+mod(funIn.loopN-1,funIn.blockLength*(1+funIn.blockLength)))) = funIn.chanWeights(sPulse(1+mod(funIn.loopN-1,funIn.blockLength*(1+funIn.blockLength))));
    case(2)     % Cycle, with RG period 2*blockLength
        imFlx = zeros(size(funIn.im));
        onChan = 1+mod(floor((funIn.loopN-1)/funIn.blockLength),sum(funIn.chanWeights>0));
        imFlx(:,:,onChan) = funIn.chanWeights(onChan);
    case(3)     % Cycle, with RG period 2*blockLength on top, and randomly switch bottom with mProb[3] -fold faster average period.
        imFlx = zeros(size(funIn.im));
        onChanTop = 1+mod(floor((funIn.loopN-1)/funIn.blockLength),sum(funIn.chanWeights>0));
        imFlx(1:size(funIn.im,1)/2,:,onChanTop) = funIn.chanWeights(onChanTop); % top half
        
%         if funIn.im(end,end,1)              % get current state
            if rand<(funIn.rand.mProb/funIn.blockLength)   %  toggle mean mProb times per block
                funIn.rand.current = mod(funIn.rand.current,2)+1;
            end
        imFlx((size(funIn.im,1)/2+1):size(funIn.im,1),:,funIn.rand.current) = funIn.chanWeights(funIn.rand.current); % bottom half
    case(4)     % Cycle, with RG period 2*blockLength on top, and RG period 6*blockLength on bottom.
        imFlx = zeros(size(funIn.im));
        onChanTop = 1+mod(floor((funIn.loopN-1)/funIn.blockLength),sum(funIn.chanWeights>0));
        imFlx(1:size(funIn.im,1)/2,:,onChanTop) = funIn.chanWeights(onChanTop); % top half
        onChanBot = 1+mod(floor((funIn.loopN-1)/(3*funIn.blockLength)),sum(funIn.chanWeights>0));
        imFlx((size(funIn.im,1)/2+1):size(funIn.im,1),:,onChanBot) = funIn.chanWeights(onChanBot); % bottom half
    case(5)
%%% uniform %%%
    case(1000)  % black only,  full frame
        % 1.process funIn.im to trajectory (holoLoc('data2traj',funIn))
        funIn = holoLoc('data2traj',funIn);
        % 2. update lightSeq with current position of target
        funIn.ctrl.lightSeq = [funIn.ctrl.lightSeq 1000*ones(funIn.ctrl.numberCells,1)];
%         funIn.ctrl.lightSeq = [funIn.ctrl.lightSeq funIn.ctrl.target(:,funIn.loopN)];
        % 3.prepare imFlx (black)
%         imFlx = zeros(size(funIn.im));
        imFlx = zeros(size(funIn.im,1),size(funIn.im,2),3);
    case(1001)  % red only,  full frame
        % 1.process funIn.im to trajectory (holoLoc('data2traj',funIn))
        funIn = holoLoc('data2traj',funIn);
        % 2. update lightSeq with current position of target
        funIn.ctrl.lightSeq = [funIn.ctrl.lightSeq 1001*ones(funIn.ctrl.numberCells,1)];
%         funIn.ctrl.lightSeq = [funIn.ctrl.lightSeq funIn.ctrl.target(:,funIn.loopN)];
        % 3.prepare imFlx (red)
%         imFlx = zeros(size(funIn.im));
        imFlx = zeros(size(funIn.im,1),size(funIn.im,2),3);
        imFlx(:,:,1) = funIn.chanWeights(1);
    case (1011)  % red only, local to cells
        % 1.process funIn.im to trajectory (holoLoc('data2traj',funIn))
        funIn = holoLoc('data2traj',funIn);
        % 2. update lightSeq with 0's
        funIn.ctrl.lightSeq = [funIn.ctrl.lightSeq 0*ones(funIn.ctrl.numberCells,1)];
        % 3. process light seq to imFlx (holoLoc('uSeq2stim',funIn)) 
        funIn = holoLoc('allRed',funIn);
        for iChan = 1:3
            imFlx(:,:,iChan) = funIn.imFlx(:,:,iChan) * funIn.chanWeights(iChan);
        end
    case(1002)  % green only,  full frame
        % 1.process funIn.im to trajectory (holoLoc('data2traj',funIn))
        funIn = holoLoc('data2traj',funIn);
        % 2. update lightSeq with current position of target
        funIn.ctrl.lightSeq = [funIn.ctrl.lightSeq 1002*ones(funIn.ctrl.numberCells,1)];
%         funIn.ctrl.lightSeq = [funIn.ctrl.lightSeq funIn.ctrl.target(:,funIn.loopN)];
        % 3.prepare imFlx (green)
%         imFlx = zeros(size(funIn.im));
        imFlx = zeros(size(funIn.im,1),size(funIn.im,2),3);
        imFlx(:,:,2) = funIn.chanWeights(2);
    case (1012)  % green only, local to cells
        % 1.process funIn.im to trajectory (holoLoc('data2traj',funIn))
        funIn = holoLoc('data2traj',funIn);
        % 2. update lightSeq with 1's
        funIn.ctrl.lightSeq = [funIn.ctrl.lightSeq 1*ones(funIn.ctrl.numberCells,1)];
        % 3. process light seq to imFlx (holoLoc('uSeq2stim',funIn)) 
        funIn = holoLoc('allGrn',funIn);
        for iChan = 1:3
            imFlx(:,:,iChan) = funIn.imFlx(:,:,iChan) * funIn.chanWeights(iChan);
        end
    case(1003)  % blue only,  full frame
        % 1.process funIn.im to trajectory (holoLoc('data2traj',funIn))
        funIn = holoLoc('data2traj',funIn);
        % 2. update lightSeq with current position of target
        funIn.ctrl.lightSeq = [funIn.ctrl.lightSeq 1003*ones(funIn.ctrl.numberCells,1)];
%         funIn.ctrl.lightSeq = [funIn.ctrl.lightSeq funIn.ctrl.target(:,funIn.loopN)];
        % 3.prepare imFlx (blue)
%         imFlx = zeros(size(funIn.im));
        imFlx = zeros(size(funIn.im,1),size(funIn.im,2),3);
        imFlx(:,:,3) = funIn.chanWeights(3);
%%% control %%%
    case(2000)  % control - single cell
%         im = funIn.im(:,:,1);
        % 1.process funIn.im to trajectory (holoLoc('data2traj',funIn))
        funIn = holoLoc('data2traj',funIn);
        % 2.update states and light seq with trajectory (holoJak == test)
        funIn.ctrl = holoCon(funIn.ctrl);
        % 3.process light seq to imFlx (holoLoc('uSeq2stim',funIn))
        funIn = holoLoc('uSeq2stim',funIn);
        for iChan = 1:3
            imFlx(:,:,iChan) = funIn.imFlx(:,:,iChan) * funIn.chanWeights(iChan);
        end
%%% lightSequence from target(:,loopN);         
    case (3000)
    % note: probably no reason to call trajectory position ~= nLoop
    % so funN should be 3000 from round 1
        % 0. initialize lightSeq if round 1 - this is needed if cells are not chosen in holoLoc ...
        if ~isfield(funIn.ctrl,'lightSeq')
            funIn.ctrl.lightSeq = zeros(0);
        end
        % 1.process funIn.im to trajectory (holoLoc('data2traj',funIn))
        funIn = holoLoc('data2traj',funIn);
        % 2. update lightSeq with current position of target
        funIn.ctrl.lightSeq = [funIn.ctrl.lightSeq funIn.ctrl.target(:,funIn.loopN)];
        % 3. process light seq to imFlx (holoLoc('uSeq2stim',funIn)) 
        funIn = holoLoc('uSeq2stim',funIn);
        for iChan = 1:3
            imFlx(:,:,iChan) = funIn.imFlx(:,:,iChan) * funIn.chanWeights(iChan);
        end
    case (3001)     % lightSeq from target,   ****ramp stim durations*****
    % note: probably no reason to call trajectory position ~= nLoop
    % so funN should be 3001 from round 1
        % 0. initialize lightSeq if round 1
        if ~isfield(funIn.ctrl,'lightSeq')
            funIn.ctrl.lightSeq = zeros(0);
        end
        % 1.process funIn.im to trajectory (holoLoc('data2traj',funIn))
        funIn = holoLoc('data2traj',funIn);
        % 2. update lightSeq with current position of target
        funIn.ctrl.lightSeq = [funIn.ctrl.lightSeq funIn.ctrl.target(:,funIn.loopN)];
        % 3. update stim times
        funIn.chanWeights = (2.^(floor((funIn.loopN-161)/120)+1))*[1 1 0];
        % 4. process light seq to imFlx (holoLoc('uSeq2stim',funIn)) 
        funIn = holoLoc('uSeq2stim',funIn);
        for iChan = 1:3
            imFlx(:,:,iChan) = funIn.imFlx(:,:,iChan) * funIn.chanWeights(iChan);
        end
%%% ------- %%%
    case(9999)  % 
end

funIn.imFlx = imFlx;
