# Supplementary material for: Shaping bacterial population behavior through computer-interfaced control of individual cells
Source: Nat Commun. 2017 Nov 16;8:1535. doi: 10.1038/s41467-017-01683-1 (PMC5688142; doi:10.1038/s41467-017-01683-1)
Supplement: Supplementary file 11 — Supplementary Software [file 41467_2017_1683_MOESM11_ESM.zip › holoLoc.m]

function [funIn] = holoLoc(func, funIn)
% function [funIn] = holoLoc(func, funIn)

% function for establishing processing location-based data and stim.
% 1. get locations into funIn.ctrl              (func: 'ctrl locs')
% 2. data image --> trajectory                  (func: 'data2traj')
% 3. light seq --> stim flux                    (func: 'uSeq2stim')
% 4. All Red (local) --> stim flux              (func: 'allRed')
% 5. All Green(local)--> stim flux              (func: 'allGrn')
% 6. Get Locations for Dark Noise Correction    (func: 'dark locs')
% 7. Get Dark Noise Correction                  (func: 'dark corr')
% 8. constitutive data --> level,length         (func: 'seg cells')


% funIn.ctrl.locIm
% funIn.ctrl.regIm
% funIn.im

% global mmc %??

switch func
    %%% 1. get locations(funIn.ctrl.pos), groupNumbers(funIn.ctrl.nGroup), map figure handle(funIn.ctrl.hPickFig)
    case 'ctrl locs'
        rectLocLg = funIn.ctrl.rectLocSz; %[x,y,w,h]
        dispGamma = 0.5;              % gamma for ..???
        chooseImColor = 1;            % the image is in color. If 0, then the mean through the channels is taken...
        amplifyDevice = 2;            % amplify image channel for device to see channels
        
        colorSeq = 'bymcrwg';
        colors = {};
        for iColors = 1:length(funIn.ctrl.controllerList)
            colors{iColors} = colorSeq(mod(iColors-1,length(colorSeq))+1);
        end        
        % % % load images, deshade, find edges
        clear im1; im1 = zeros(2048,2048,3);
        im1(:,:,1) = double(funIn.ctrl.regIm);          % background for channels
        im1(:,:,2) = double(funIn.ctrl.locIm);          % cells
        [im1(:,:,3),gDir] = imgradient(im1(:,:,2));     % cell edges
        
        for i = 1:3
            im1(:,:,i) = im1(:,:,i)/max(max(max(im1(512:1536,512:1536,i))));
        end
        im1(:,:,1) = im1(:,:,1)*amplifyDevice ;
        
        f.chosenCol = figure; clf;
        set(gcf,'Name','Current box');
        f.chooseCols = figure; clf;
        set(gcf,'Name','Select boxes for tracking channels and double click to accept');
        
        if chooseImColor
            im1 = imadjust(im1,stretchlim(im1,[0 1]),[0 1],dispGamma);
        else
            im1 = mean(imadjust(im1,stretchlim(im1,[0 1]),[0 1],dispGamma),3);
        end
        
        % do local contrast adjustment to maximize contrast for setting locations
        for i = 1:3
            im1(:,:,i) = adapthisteq(im1(:,:,i));
        end
        
        imshow(im1); hold on;
        
        contourRePlot(funIn.ctrl.contourR,f.chooseCols,'r');
        contourRePlot(funIn.ctrl.contourG,f.chooseCols,'g');
        
        h.rect =  imrect(gca,rectLocLg);
        h.api = iptgetapi(h.rect);
        constrainFcn = makeConstrainToRectFcn('imrect',get(gca,'XLim'),get(gca,'YLim'));
        h.api.setPositionConstraintFcn(constrainFcn);
        addNewPositionCallback(h.rect,@posFunc);
        hRectPos = h.rect.getPosition;
        title(sprintf('width: %i   height: %i',round(hRectPos(3)),round(hRectPos(4))))
        
        mDat.nCols = 0;
        moreCols = questdlg([num2str(mDat.nCols) ' colonies chosen. Do another?'],'Choose Colonies','Yes','No','Yes');
        
        while(strcmp(moreCols,'Yes'))
            mDat.nCols = mDat.nCols+1;
            figure(f.chooseCols)
            pos = round(h.rect.wait);   % box [x,y,w,h]
            
            % get ends and check for a do-over - eventually display the colony image in this dialog. Maybe click on mother..
            figure(f.chosenCol); imshow(im1(pos(2):pos(2)+pos(4)-1,(pos(1):pos(1)+pos(3)-1),:));
            
            [nGroup,goOn] = listdlg('PromptString','Choose Group',...
                'CancelString','Redo',...
                'SelectionMode','Single',...
                'ListSize',[320,320],...
                'ListString',funIn.ctrl.controllerList);
            
            if ~goOn
                mDat.nCols = mDat.nCols-1;
                moreCols = 'Yes';
            else
                
                funIn.ctrl.pos{mDat.nCols} = pos;
                funIn.ctrl.nGroup(mDat.nCols) = nGroup;
                
                % write rectangle
                figure(f.chooseCols);
                h.p = patch([pos(1),pos(1)+pos(3)-1,pos(1)+pos(3)-1,pos(1),pos(1)],[pos(2),pos(2),pos(2)+pos(4)-1,pos(2)+pos(4)-1,pos(2)],'k');
                set(h.p,'EdgeColor',colors{nGroup},'FaceAlpha',0.2,'HitTest','off');
                text(pos(1)-100,pos(2)+10,sprintf('%0.2d (%d)',mDat.nCols,nGroup),'color',[1,1,1],'FontSize',4 );
                %do more cols?
                moreCols = questdlg([num2str(mDat.nCols) ' colonies chosen. Do another?'],'Choose Colonies','Yes','No','Yes');
                h.api.setResizable(0);
            end
        end
        
        h.rect.delete
        
        if mDat.nCols == 0
            disp('No colonies picked....');
        end
        
        funIn.ctrl.hPickFig = f.chooseCols;
        figure(f.chooseCols);
        set(f.chooseCols,'InvertHardcopy','off');
        zoom out;
        
        % adjust ctrl parameters
        funIn.ctrl.numberCells = mDat.nCols;
        funIn.ctrl.trajectory = zeros(funIn.ctrl.numberCells,0); % formerly funIn.ctrl.trajectory = [];
        funIn.ctrl.bgFluo = funIn.ctrl.bgFluo * ones(funIn.ctrl.numberCells,1); % formerly funIn.ctrl.bgFluo = [];
        funIn.ctrl.lightSeq = zeros(funIn.ctrl.numberCells,0);
        funIn.ctrl.rectLocSz = funIn.ctrl.pos{1};% update default box to current box
        
        % close figure
        close(f.chosenCol);
        
        %%% 2. data image --> trajectory
    case 'data2traj'
        doDrawNow = 0;  % it gets signifcantly faster without the updates in the image...
        if funIn.ctrl.doHoloLocFig
            figure(funIn.ctrl.fig3h);
        else
            tempFig = figure();
        end
        cla;
        imSz = size(funIn.im);
        imshow(funIn.im/max(max(funIn.im(round(imSz(1)/4):round(imSz(1)*3/4),round(imSz(2)/4):round(imSz(2)*3/4))))); hold on;  %perhaps imadjust or div by max in center of image to get visible range
        
        for iPos = 1:funIn.ctrl.numberCells
            % get location, patch onto plate
            yyLoc = [funIn.ctrl.pos{iPos}(2), funIn.ctrl.pos{iPos}(2)+ funIn.ctrl.pos{iPos}(4)-1];
            xxLoc = [funIn.ctrl.pos{iPos}(1), funIn.ctrl.pos{iPos}(1)+ funIn.ctrl.pos{iPos}(3)-1];
            hPatch = patch([xxLoc(1) xxLoc(2) xxLoc(2) xxLoc(1) xxLoc(1)],[yyLoc(1) yyLoc(1) yyLoc(2) yyLoc(2) yyLoc(1)],'k');
            set(hPatch,'EdgeColor','w','FaceAlpha',0,'HitTest','off');
            % get colony box
            imColBox = funIn.im(yyLoc(1):yyLoc(2),xxLoc(1):xxLoc(2),funIn.ctrl.ctrlChan);   % ctrl channel specified with acq
            % measurements
            funIn.ctrl.gfp.mean(iPos) = mean(imColBox(:));      % mean in box
            funIn.ctrl.gfp.min(iPos) = min(imColBox(:));        % min in box
            funIn.ctrl.gfp.max(iPos) = max(imColBox(:));        % max in box
            funIn.ctrl.gfp.median(iPos) = median(imColBox(:));  % median in box
            %             funIn.ctrl.gfp.rMx.r = 0.98;  % quantile. 0.99 = @99pctile
            imColBoxSort = sort(imColBox(:));
            funIn.ctrl.gfp.rMx.max(iPos) = imColBoxSort(round(funIn.ctrl.gfp.rMx.r*numel(imColBoxSort)));  % quantile (rankMax) value
            if doDrawNow
                drawnow();
            end
        end
        drawnow();
        
        if funIn.ctrl.doDarkNoiseCorr                   % dark noise correction
            funIn = holoLoc('dark corr',funIn);
            funIn.ctrl.gfp.rMx.max = funIn.ctrl.gfp.rMx.max - funIn.ctrl.gfp.dark.medianQuantile(funIn.loopN);
        end
        
        if funIn.loopN == max(funIn.ctrl.bgRange) + 1   % could allow for multiple zeroings with cell bgRange and a counter which is incremented in the if-loop;
            funIn.ctrl.bgFluo = mean(funIn.ctrl.trajectory(:,funIn.ctrl.bgRange),2) + funIn.ctrl.bgFluo;             % revise background after range exceeded
        end
        
        funIn.ctrl.trajectory = [funIn.ctrl.trajectory (funIn.ctrl.gfp.rMx.max' - funIn.ctrl.bgFluo)];
        
        if ~funIn.ctrl.doHoloLocFig
            close(tempFig);
        end
        
        
        %%% 3. light seq --> stim flux
    case 'uSeq2stim'
        
        if funIn.ctrl.lightSeq(1,end) == -1;    % dark, LEDs off
            funIn.imFlx = -single(ones(2048,2048,3));
            holoLog([datestr(now) ' ' 'Dark frame - All LEDs off']);
            
        else
            funIn.imFlx = single(zeros(2048,2048,3));
            
            for iPos = 1:funIn.ctrl.numberCells ; % at some point, number groups?
                % calculate xy coords for exposure regions, with expansion
                yyLoc = [funIn.ctrl.pos{iPos}(2)-round(funIn.ctrl.expand.y * funIn.ctrl.pos{iPos}(4)) , funIn.ctrl.pos{iPos}(2)+round((1+funIn.ctrl.expand.y) * funIn.ctrl.pos{iPos}(4))];
                xxLoc = [funIn.ctrl.pos{iPos}(1)-round(funIn.ctrl.expand.x * funIn.ctrl.pos{iPos}(3)) , funIn.ctrl.pos{iPos}(1)+round((1+funIn.ctrl.expand.x) * funIn.ctrl.pos{iPos}(3))];
                % determine channel to apply and map it
                if funIn.ctrl.lightSeq(iPos,end) == 1 ;
                    funIn.imFlx(yyLoc(1):yyLoc(2),xxLoc(1):xxLoc(2),2) = 1;
                elseif funIn.ctrl.lightSeq(iPos,end) == 0 ;
                    funIn.imFlx(yyLoc(1):yyLoc(2),xxLoc(1):xxLoc(2),1) = 1;
                else
                    holoLog([datestr(now) ' ' sprintf('lightSeq for cell %d is %d. ~{0,1}',iPos,funIn.ctrl.lightSeq(iPos,end))]);
                end
            end
        end
        
        %%% 4. All Red (local) --> stim flux
    case 'allRed'
        funIn.imFlx = zeros(2048,2048,3);
        for iPos = 1:funIn.ctrl.numberCells ; % at some point, number groups?
            % calculate xy coords for exposure regions, with expansion
            yyLoc = [funIn.ctrl.pos{iPos}(2)-round(funIn.ctrl.expand.y * funIn.ctrl.pos{iPos}(4)) , funIn.ctrl.pos{iPos}(2)+round((1+funIn.ctrl.expand.y) * funIn.ctrl.pos{iPos}(4))];
            xxLoc = [funIn.ctrl.pos{iPos}(1)-round(funIn.ctrl.expand.x * funIn.ctrl.pos{iPos}(3)) , funIn.ctrl.pos{iPos}(1)+round((1+funIn.ctrl.expand.x) * funIn.ctrl.pos{iPos}(3))];
            funIn.imFlx(yyLoc(1):yyLoc(2),xxLoc(1):xxLoc(2),1) = 1;
        end
        
        %%% 5. All Green(local)--> stim flux
    case 'allGrn'
        funIn.imFlx = zeros(2048,2048,3);
        for iPos = 1:funIn.ctrl.numberCells ; % at some point, number groups?
            % calculate xy coords for exposure regions, with expansion
            yyLoc = [funIn.ctrl.pos{iPos}(2)-round(funIn.ctrl.expand.y * funIn.ctrl.pos{iPos}(4)) , funIn.ctrl.pos{iPos}(2)+round((1+funIn.ctrl.expand.y) * funIn.ctrl.pos{iPos}(4))];
            xxLoc = [funIn.ctrl.pos{iPos}(1)-round(funIn.ctrl.expand.x * funIn.ctrl.pos{iPos}(3)) , funIn.ctrl.pos{iPos}(1)+round((1+funIn.ctrl.expand.x) * funIn.ctrl.pos{iPos}(3))];
            funIn.imFlx(yyLoc(1):yyLoc(2),xxLoc(1):xxLoc(2),2) = 1;
        end
        
        %%% 6. Get Locations for Dark Noise Correction
    case 'dark locs'
               
        figure(funIn.ctrl.hPickFig);
        
        stillPickin = 1;
        
        while stillPickin
            % note: for now,  getting detection zone size and figure handle from colony picking and group assignment, which should occur first
            set(funIn.ctrl.hPickFig,'name','Choose dark sampling locations - double click to end');
            
            funIn.ctrl.darkLoc.x = [];
            funIn.ctrl.darkLoc.y = [];
            
            while isempty(funIn.ctrl.darkLoc.x)
                [funIn.ctrl.darkLoc.x, funIn.ctrl.darkLoc.y] = getpts();
            end
            
            funIn.ctrl.darkLoc.x = funIn.ctrl.darkLoc.x - round(funIn.ctrl.pos{1}(3)/2);
            funIn.ctrl.darkLoc.y = funIn.ctrl.darkLoc.y - round(funIn.ctrl.pos{1}(4)/2);
            funIn.ctrl.darkLoc.w = funIn.ctrl.pos{1}(3);
            funIn.ctrl.darkLoc.h = funIn.ctrl.pos{1}(4);
            
            figure(funIn.ctrl.hPickFig);
            for iBox = 1:length(funIn.ctrl.darkLoc.x)
%                 rects(iBox) = rectangle('position',[funIn.ctrl.darkLoc.x(iBox), funIn.ctrl.darkLoc.y(iBox), funIn.ctrl.darkLoc.w, funIn.ctrl.darkLoc.h],'edgecolor',ones(1,3),'linestyle',':'); 
                rects(iBox) = patch(funIn.ctrl.darkLoc.x(iBox)+(funIn.ctrl.darkLoc.w*[1,1,0,0,1]), funIn.ctrl.darkLoc.y(iBox)+([1,0,0,1,1]*funIn.ctrl.darkLoc.h),ones(1,3)); 
                set(rects(iBox),'facealpha',0,'linestyle','-.','edgecolor',ones(1,3),'HitTest','off');
            end
            clear iBox
            
            acceptDarks = questdlg('Accept Locations for Dark Correction?','','Yes','No','Yes');
            switch acceptDarks
                case 'Yes'
                    stillPickin = 0;
                case 'No'
                    delete(rects(:));
            end        
            
            
        end
        
        figure(funIn.ctrl.hPickFig);
        zoom out;
        
        %%% 7. Get Dark Noise Correction
    case 'dark corr'
                
        darks = zeros(size(funIn.ctrl.darkLoc.x,1),3);
    for iBox = 1:length(funIn.ctrl.darkLoc.x)
        imBox = funIn.im(funIn.ctrl.darkLoc.y(iBox):(funIn.ctrl.darkLoc.y(iBox)+funIn.ctrl.darkLoc.h),funIn.ctrl.darkLoc.x(iBox):(funIn.ctrl.darkLoc.x(iBox)+funIn.ctrl.darkLoc.w),funIn.ctrl.ctrlChan);
        darks(iBox,1) = quantile(imBox(:),funIn.ctrl.gfp.rMx.r);
        darks(iBox,2) = mean(imBox(:));
        darks(iBox,3) = std(imBox(:));
    end
        funIn.ctrl.gfp.dark.medianQuantile(funIn.loopN) = median(darks(:,1),1);
        funIn.ctrl.gfp.dark.medianMean(funIn.loopN) = median(darks(:,2),1);
        funIn.ctrl.gfp.dark.medianStd(funIn.loopN) = median(darks(:,3),1);
        funIn.ctrl.gfp.dark.stdQuantile(funIn.loopN) = std(darks(:,1),1);
        funIn.ctrl.gfp.dark.stdMean(funIn.loopN) = std(darks(:,2),1);
        
        
        %%% 8. constitutive data --> level,length
    case 'seg cells'
        % initialize data storage
        if ~isfield(funIn.ctrl,'cell')
            funIn.ctrl.cell.constitutive = zeros(funIn.ctrl.numberCells,0); % constitutive fluorescence trajectory
            funIn.ctrl.cell.length = zeros(funIn.ctrl.numberCells,0); % length of focal cell
        end
        cellN = 1:funIn.ctrl.numberCells;   %  all cells, but this could be restricted to a subset.
        
        imgY = funIn.im(:,:,funIn.ctrl.seg.imLayer);
  
        imgY1 = medfilt2(single(imgY)); 
        imgY1 = imgY1/max(max(imgY1(512:1536,512:1536)));
        imgY2 = im2bw(imgY1,0.2);
        imgY3 = imgradient(imgY2);
        imgY3 = imgY3 / max(imgY3(:));
        
        imSize = size(imgY);
        
        roiXpnd = funIn.ctrl.expand;     % roi expander, but this is awkward. prob. reqs tuning with changes in cell spacing, arrangement...
        defXpnd.x = max(1,roiXpnd.x);    % expand by 1 fold at edges
        defXpnd.y = max(1,roiXpnd.y);    % expand by 1 fold at edges
        
        intens_new = zeros(funIn.ctrl.numberCells,1);
        length_new = zeros(funIn.ctrl.numberCells,1);
        
        for iCol = 1:length(cellN)
            
            cellPos = funIn.ctrl.pos{cellN(iCol)};                                 % cell position xywh
            imPos.y = [cellPos(2)-(defXpnd.y*cellPos(4)) , cellPos(2)+((1+defXpnd.y)*cellPos(4))];
            imPos.x = [cellPos(1)-(defXpnd.x*cellPos(3)) , cellPos(1)+((1+defXpnd.x)*cellPos(3))];
        
            imYRawSort = sort(reshape(imgY(funIn.ctrl.pos{cellN(iCol)}(2):(funIn.ctrl.pos{cellN(iCol)}(2)+funIn.ctrl.pos{cellN(iCol)}(4)-1),funIn.ctrl.pos{cellN(iCol)}(1):(funIn.ctrl.pos{cellN(iCol)}(1)+funIn.ctrl.pos{cellN(iCol)}(3)-1)),[],1));
            
            %                 yfp{locN}(cellN(iCol),timeRange(iter)) = quantile(imYRawSort,funIn.ctrl.gfp.rMx.r);
            intens_new(cellN(iCol)) = quantile(imYRawSort,funIn.ctrl.gfp.rMx.r);    % get quantile intensity. intens_new replaces yfp. append to .constitutive
            
            imY = imgY3(max(0,imPos.y(1)):min(imSize(1),imPos.y(2)),max(0,imPos.x(1)):min(imSize(2),imPos.x(2)));
            if (size(imY,1)~= diff(imPos.y)+1) || (size(imY,2) ~= diff(imPos.x)+1) % might need to pad expanded image with zeros (approx. background)
                imY = padarray(imY,-min(0,imPos.y(1)),0,'pre');
                imY = padarray(imY',-min(0,imPos.x(1)),0,'pre')';
                imY = padarray(imY,-min(0,imSize(1)-imPos.y(2)),0,'post');
                imY = padarray(imY',-min(0,imSize(2)-imPos.x(2)),0,'post')';
            end
            
            imDetex = imgY(cellPos(2):(cellPos(2)+cellPos(4)-1),cellPos(1):(cellPos(1)+cellPos(3)-1));
            funIn.ctrl.seg.quantile = quantile(reshape(medfilt2(imDetex,funIn.ctrl.seg.medianR*[1,1]),[],1),funIn.ctrl.seg.topQ);
            funIn.ctrl.seg.coreThresh = funIn.ctrl.seg.thQ * funIn.ctrl.seg.quantile;
            funIn.ctrl.seg.cellThresh = funIn.ctrl.seg.thQ * funIn.ctrl.seg.quantile / 2;
            
            imY = imgY(max(0,imPos.y(1)):min(imSize(1),imPos.y(2)),max(0,imPos.x(1)):min(imSize(2),imPos.x(2)));
            if (size(imY,1)~= diff(imPos.y)+1) || (size(imY,2) ~= diff(imPos.x)+1) % might need to pad expanded image with zeros (approx. background)
                imY = padarray(imY,-min(0,imPos.y(1)),0,'pre');
                imY = padarray(imY',-min(0,imPos.x(1)),0,'pre')';
                imY = padarray(imY,-min(0,imSize(1)-imPos.y(2)),0,'post');
                imY = padarray(imY',-min(0,imSize(2)-imPos.x(2)),0,'post')';
            end
            
            roiSize = size(imY);
            
            imY = imY/max(funIn.ctrl.seg.sigLim,funIn.ctrl.seg.quantile); % norm...
            
            imYmed = medfilt2(imY,funIn.ctrl.seg.medianR*[1,1]);
            
            imYcore = im2bw(imYmed,funIn.ctrl.seg.thQ);
            imYcell = im2bw(imYmed,funIn.ctrl.seg.thQ / 2);
            
            imYcore = bwareaopen(imclose(imopen(imYcore,funIn.ctrl.seg.seOC),funIn.ctrl.seg.seOC),funIn.ctrl.seg.minArea);
            imYcell = bwareaopen(imclose(imopen(imYcell,funIn.ctrl.seg.seOC),funIn.ctrl.seg.seOC),funIn.ctrl.seg.minArea);
            
            markBack = edge(imdilate(imYcell,funIn.ctrl.seg.bgdil));
            markCell = edge(imYcell);
            
            forWater =  imimposemin(-bwdist(markCell)+imYcell.*bwdist(imYcore),imYcore|markBack);
            
            label = watershed(forWater);
            
            rp = regionprops(label,'Centroid','MajorAxisLength','MinorAxisLength');
            
            if length(rp)>1
                for iBlob = 1:length(rp)
                    if ((iBlob == label(1,1)) || (rp(iBlob).MinorAxisLength > 100)) % set background to infinite distance
                        distToCenter(iBlob) = inf;
                    else
                        %                     distToCenter(iBlob) = sqrt(sum((rp(iBlob).Centroid - (([roiSize(2) roiSize(1)]+1)/2)).^2)); % closest to centre of detection region
                        distToCenter(iBlob) = sqrt((rp(iBlob).Centroid(1)-((1+roiSize(2))/2))^2 + (funIn.ctrl.seg.ellipticDTC*(rp(iBlob).Centroid(2)-((1+roiSize(1))/2))^2)); % closest to centre of detection region
                    end
                end
                blob0 = find(distToCenter == min(distToCenter));
            blob0 = blob0(1); % if multple minima, probably all inf, so take 1st
            distToCenter = [];
%             dataOut(iCol).blob0(:,:,iter) = logical(label == blob0);
%             dataOut(iCol).blobLen(iter) = rp(blob0).MajorAxisLength;
%             len{locN}(cellN(iCol),timeRange(iter)) = rp(blob0).MajorAxisLength;
            length_new(cellN(iCol)) = rp(blob0).MajorAxisLength;
            if funIn.ctrl.seg.getSegIm
                segImage{cellN(iCol)} = logical(label == blob0);
            end
        else
%             dataOut(iCol).blob0(:,:,iter) = logical(label);
%             dataOut(iCol).blobLen(iter) = 0;
            blob0 = length(rp); % ???
%             len{locN}(cellN(iCol),timeRange(iter)) = 0;
            length_new(cellN(iCol)) = 0;
            if funIn.ctrl.seg.getSegIm
                segImage{cellN(iCol)} = logical(label);
            end
        end
        
        end 
        % update length, intensity, and transmit images if needed
        funIn.ctrl.cell.constitutive = [funIn.ctrl.cell.constitutive,intens_new]; % constitutive fluorescence trajectory
        funIn.ctrl.cell.length = [funIn.ctrl.cell.length,length_new]; % length of focal cell
        if funIn.ctrl.seg.getSegIm
            funIn.ctrl.seg.segImage = segImage;
        end


end

end


function [] = contourRePlot(C,figHandle,colorString)
% function [] = contourRePlot(C,figHandle,colorString)
% for now monochrome

iCol = 1;

hold on;

while iCol < size(C,2)
    nPoints  = C(2,iCol);
    plot(C(1,iCol+1:iCol+nPoints),C(2,iCol+1:iCol+nPoints),colorString);
    iCol = iCol + nPoints + 1;
end
end

function posFunc(hrect)
title(sprintf('width: %i   height: %i',round(hrect(3)),round(hrect(4))))
end
