# Supplementary material for: Shaping bacterial population behavior through computer-interfaced control of individual cells
Source: Nat Commun. 2017 Nov 16;8:1535. doi: 10.1038/s41467-017-01683-1 (PMC5688142; doi:10.1038/s41467-017-01683-1)
Supplement: Supplementary file 11 — Supplementary Software [file 41467_2017_1683_MOESM11_ESM.zip › holoLog.m]

function holoLog(Data)
% function holoLog(Data)
% Open:  holoLog(['openLog ' <fullfile>])
% Close: holoLog('closeLog')
% Write: holoLog(<stringData>)

% derived from:http://www.mathworks.com/matlabcentral/answers/1905-logging-in-a-matlab-script
% credit:http://www.mathworks.com/matlabcentral/profile/authors/869888-jan-simon
% ~remy

persistent FID

% Open the file
if length(Data)>7;
    if strcmp(Data(1:8), 'openLog ')
        %   FID = fopen(fullfile(tempdir, 'LogFile.txt'), 'w');
        FID = fopen(Data(9:end), 'at');
        if FID < 0
            error('Cannot open file');
        end
        return;
    end
end
if strcmp(Data, 'closeLog')
    fclose(FID);
    FID = -1
else
    fprintf(FID, '%s\n', Data);
    fprintf('%s\n', Data);  % write to screen as well
end


% Write to the screen at the same time:
% fprintf('%s\n', Data);
