# Supplementary material for: Shaping bacterial population behavior through computer-interfaced control of individual cells
Source: Nat Commun. 2017 Nov 16;8:1535. doi: 10.1038/s41467-017-01683-1 (PMC5688142; doi:10.1038/s41467-017-01683-1)
Supplement: Supplementary file 11 — Supplementary Software [file 41467_2017_1683_MOESM11_ESM.zip › holoManMultipoint.m]

% manager script for feedback experiments

if ~exist('mmc','var');
    error('Hey, initialize:  [gui acq mmc] = mmGUIinit');
end

global mmc;
global gui; 

clear xParam;

projPort = []; % KEEP IT EMPTY! CALL TO SERIAL PORT KILLS CAMERA/LIVE! 

delete(gcp('nocreate'));    % shut down parallel pool if it is running. will restart to ensure no premature timeout

%% identify experiment path, start log,  and set up experiment folder (make runData folder for params/log/figs?)

xParam.directory.main = uigetdir('E:\','Choose experiment directory');

holoLog(['openLog ' xParam.directory.main filesep 'ExperimentLog.txt']);
holoLog([datestr(now) ' ' 'Setup begun']);

xParam.directory.acqImage = [xParam.directory.main filesep 'Data_Image'];
if mkdir(xParam.directory.acqImage)
    holoLog([datestr(now) ' ' 'Image directory ready']);
else
    holoLog([datestr(now) ' ' 'Error: Image directory not created']);
end

xParam.directory.projFlux = [xParam.directory.main filesep 'Data_Flux'];
if mkdir(xParam.directory.projFlux)
    holoLog([datestr(now) ' ' 'Projector Flux directory ready']);
else
    holoLog([datestr(now) ' ' 'Error: Projector Flux directory not created']);
end

xParam.directory.anaImage = [xParam.directory.main filesep 'Ana_Image'];
if mkdir(xParam.directory.anaImage)
    holoLog([datestr(now) ' ' 'Analysis Image directory ready']);
else
    holoLog([datestr(now) ' ' 'Error: Analysis Image directory not created']);
end

%% set up serial connection to projector and power on. 
% not super useful to turn on, since projector LCDs might vary initially
% (maybe), but might be good to send bulb time reset when it exceeds some
% value.... It looks like this would have to be done by menu walking tho... 

if projPort
    sProj = serial(projPort);
    set(sProj,'BaudRate',9600,'Parity','none','DataBits',8,'StopBits',1);
    set(sProj,'Terminator','ETX')
    fopen(sProj);
    
    cmd2send = 'PON';   % power on
    % cmd2send = 'POF';   % power off
    % cmd2send = 'QPW';    % query power (000=off, 001=on)
    fprintf(sProj,['%c' cmd2send '%c'],[2,3]); % ASCII "(STX)cmd2send(ETX)"    (\x02  \x03)
    
    pause(0.5);
    out = fscanf(sProj);
    display(['Send projector ON....Projector says...' out]);
    holoLog([datestr(now) ' ' 'Send projector ON....Projector says...' out]);

end

%% set up parameters and data structure

% global scope parameters ...
xParam.scope.lightPath.setup = 1;   % [1]       [0]100Cam [1]50Eye50Cam [2]100Eye
xParam.scope.lightPath.run = 0;     % [1]       [0]100Cam [1]50Eye50Cam [2]100Eye

% Loop
xParam.loop.total = str2double(cell2mat(inputdlg('how many loops?','set run length',1,{'3999'}))); % default is 3999
xParam.loop.start = 1;      % maybe defunct/superceded by loop.current, but useful for restart.
xParam.loop.interval = 360; % seconds, previous default 180s, but 360s ok
if((xParam.loop.interval ~= 180)&&(xParam.loop.interval ~= 360))
    warndlg('Restart! Loop interval needs to be 180s or 360s (for controller).', 'Hey!!!');
end
xParam.loop.current = xParam.loop.start;
xParam.loop.end = xParam.loop.start + xParam.loop.total;
xParam.loop.totalTime = xParam.loop.total*xParam.loop.interval/3600; % hours

% set up acquisition configurations
if ~isfield(xParam,'acq')
    xParam.acq = [];
end

xParam.acq = holoAcqSetup(xParam.acq,'CFP',50,'YFP',50);
% xParam.acq = holoAcqSetup(xParam.acq,'GFP',50);

xParam.acq.ctrlChan = 1;        % default 1, goes to trajectory. is it good to spec here?
xParam.acq.dataChan = 2;        % set to zero if no additional data, and give a vector otherwise ... actually could be trajectory cells? one per data?

xParam.funIn{1}.ctrl.ctrlChan = xParam.acq.ctrlChan;                                     
xParam.focus.ctrlChan = xParam.acq.ctrlChan;
xParam.funIn{1}.ctrl.dataChan = xParam.acq.dataChan;                                     

% Acquire, additional params
xParam.acq.nAcq = size(xParam.acq.tExpos,2);
xParam.acq.shade = single(ones(2048,2048,xParam.acq.nAcq)); %should be double instead of uint anything, adjust later if necessary.  single ok.
xParam.acq.shadePaths = {fullfile(pwd,'imShd_CFP.mat'),fullfile(pwd,'imShd_YFP.mat')};
xParam.acq.focusOffset = [];    % vector. is set later
xParam.acq.preAcqPause = 0.1;  % 1. sec pause to settle equipment before getIm() - testing whether mechanical jitter causes peaky frames ... (1602xx). (160413)set to 0.1 sec. 
xParam.acq.subtractAvgDarkFrame = 9;    % number of Dark frames to average and subtract from data image ... 

% Focus
xParam.focus.doFocus = 1;       % there is no try
xParam.focus.bounds = 30;       % search bounds for ZDC. works well at 30 ...
xParam.focus.ardChan = 1;       % 480=1, 530=2, 660=4, 753=8
xParam.focus.softFocus = 1;     % Chooose software focus, and ensure settings in GUI. One day, hold af object here (for Mother Machine:OughtaFocus{3,0.02,1,1,Yes,Redondo, } works). also restrict region (project to visualize).
xParam.focus.retry.N = 0;       % [1] Allow retries if jump in focus exceeds threshold (xParam.focus.retry.thresh). Don't force. 
xParam.focus.retry.thresh = 2;  % [1] (um) threshold of difference between current and (average of?) last position(s) to trigger retry
xParam.focus.acq = xParam.acq;  % so we can acquire images when setting offsets

% Registration
xParam.reg{1}.ROIs = [];           % [x y w h] coord sets defining rectangular ROIs to register 1xXxN
xParam.reg{1}.fltr = 'sobel';      % filter for processing Default:sobel
xParam.reg{1}.nROI = 0;            % number ROIs
xParam.reg{1}.img0 = [];           % processed images YxXxN
xParam.reg{1}.type = 'translation';% tranform type. {'translation','rigid','similarity'}
xParam.reg{1}.qual = [];           % quality of fit
xParam.reg{1}.tfrm = [];           % transforms, 3x3xframes...keeptrack..
% xParam.reg.wMov = [10];         % moving window width for displacement recheck
% xParam.reg.chck = [5];
xParam.reg{1}.trgt = 'image';      % registration target {'image','stage'}
xParam.reg{1}.figN = 9001;         % registration figure

% Stim
intensityMultiplier = 3.5/9;   % ==1 before 160531(530:750uW,660:1380uW), and 9/3.5 after (530:1936uW,660:3555uW) (5s/3min after flattening with flatThresh==0.7)
xParam.stim.time = intensityMultiplier*[3000,3000]; % ms. note that this is calculated for flx, and reset with the flux-to-projection calculation. may be useful just as a placeholder
xParam.stim.tAcq = intensityMultiplier*[600,600];   % *[300,300] % ms might be different for multiple channels... this is used..
xParam.stim.arduState = [4,2];  % Sum: blue480=1, green530=2, red660=4, farRed753=8, (eg 2,6,15,0,..) for rg, should be 4,2
xParam.stim.arduChan = [4,2];   % Individual channels. No sum.
xParam.stim.doHomog = 1;        % can opt to use dummy homography if don't require...
xParam.stim.flatThresh = [0.7 0.7];    % divide exposure time by flatThresh to correct for flattening
xParam.stim.focusOffset = [];   % vector. set later
xParam.stim.glass = [];         % location of glass, from focus. same as xParam.stage.z(end)
xParam.stim.projHom = [];       % projector homography (3,3,n)
xParam.stim.projFlt = [];       % projector flattener (x,y,n)
xParam.stim.arduNames = {'480nm','530nm','480+530','660nm','480+660','530+660','480+530+660','753nm','480+753','530+753','480+530+753','660+753','480+660+753','530+660+753','480+530+660+753'};

% Important Stim
xParam.stim.projectBeforeAnalyze = 1;   % [0,1] Option to project previous round imFlx before analyzing incoming image... 0th imFlx is zeros 
if xParam.stim.projectBeforeAnalyze
    xParam.funIn{1}.imFlx = single(zeros(2048,2048,3));         % Projection occurs just over 1 round from data collection. Set 0th round projection to zeros.
end
%%% hey, make sure parameters are right for simultaneous if chosen....
q = questdlg('Stim. Sequential or Simultaneous?','Stim choice','Sequential','Simultaneous','Simultaneous');
if strcmp(q,'Simultaneous');
    xParam.stim.sequential = 0;
elseif strcmp(q,'Sequential');
    xParam.stim.sequential = 1;
else
    xParam.stim.sequential = 2;
end


% Stage location
xParam.stage{1}.x = [];
xParam.stage{1}.y = [];
xParam.stage{1}.z = [];
xParam.stage{1}.zTries = [];

% Other
xParam.dichroicState.clear = 7;
xParam.dichroicState.split = 6;
xParam.tofraState.split = 1;
xParam.tofraState.half = 1;
xParam.tofraState.clear = 2;

% Fun
xParam.funIn{1}.doCtrl = 1;        % switch: initializes ctrl structure according to values>0, chooses locations, etc (could set as function of xParam.funIn.funN)
xParam.funIn{1}.funN = [200,1001;9999 2000]; % function type (can be single integer, or Nx2 matrix, pairs specifying "from last until.." do "funN" - eg, [200 1001; 9999 3] --> loops 1:200 do 1001, then 201:9999, do 3)
xParam.funIn{1}.im = single(zeros(2048,2048,3));
xParam.funIn{1}.loopN = 1;
xParam.funIn{1}.blockLength = 80;
xParam.funIn{1}.chanWeights = intensityMultiplier*[3,3,0]; % seconds of max stim flux per minute [3,3,0] before 160531(530:750uW,660:1380uW), and 9/3.5 fold more after (530:1936uW,660:3555uW) (5s/3min after flattening)
xParam.funIn{1}.chanWeights = xParam.funIn{1}.chanWeights*xParam.loop.interval/60; % seconds of max stim flux per minute
xParam.funIn{1}.rand.mProb = 3;  % mean probability of switch multiplier, per xParam.funIn.blockLength
xParam.funIn{1}.rand.current = 1;% initialize random stim switcher
if xParam.funIn{1}.doCtrl          % note: one day deprecate funIn and migrate to only group controllers ???
        doMore = 'Choose another';
        nControllers = 0;
        while(strcmp(doMore,'Choose another'))
            nControllers = nControllers + 1;
            fn = uigetfile('C:\Users\user\Documents\MATLAB\remy\holoCon_*.m','Select controller');
            xParam.funIn{1}.ctrl.groupCtrl{nControllers} = str2func(fn(1:end-2));              % group controller
            xParam.funIn{1}.ctrl.controllerList{nControllers} = sprintf('Group:%02i  %s',nControllers,fn(1:end-2));
            doInitCtrllr = questdlg(sprintf('Initialize controller %i: %s?',nControllers,fn(1:end-2)),'Initialize?','Yes','No','No');
            if strcmp(doInitCtrllr,'Yes')
                ctrlInit = xParam.funIn{1}.ctrl.groupCtrl{nControllers}('initialize');
                xParam.funIn{1}.ctrl.ctrl{nControllers}.init = ctrlInit.init;
            end
            %         perhaps initialize controllers here?
            doMore = questdlg(xParam.funIn{1}.ctrl.controllerList,sprintf('%i controllers assigned. Another?',nControllers),'Choose another','Done','Choose another');
        end
        clear doMore nControllers fn; 

    for i = 1:length(xParam.funIn{1}.ctrl.groupCtrl)
        xParam.funIn{1}.ctrl.ctrl{i}.cycleTime = xParam.loop.interval / 60;    % cycle time in minutes (exist constraint in holoJak, for now = 3 or 6 mins, and 6 too long for 36 min delay, it is checked at interval definition)
    end
    % -> proj
    xParam.funIn{1}.ctrl.expand.x = 1;                  % [1.0] adds borders to exposure regimes, this width times pos ROI width
    xParam.funIn{1}.ctrl.expand.y = 0.1;                % [0.5] adds borders to exposure regimes, this height times pos ROI height
    % analysis
    xParam.funIn{1}.ctrl.gfp.mean = [];     % mean in small box
    xParam.funIn{1}.ctrl.gfp.min = [];      % min in small box
    xParam.funIn{1}.ctrl.gfp.max = [];      % max in small box
    xParam.funIn{1}.ctrl.gfp.median = [];   % median in small box
    xParam.funIn{1}.ctrl.gfp.rMx.r = 0.97;  % [0.97] for single channel, and 0.99 when 2 channels of zeros rankMax rank (fraction of sorted). 0.99 = @99pctile 
    xParam.funIn{1}.ctrl.gfp.rMx.max = [];  % rankMax value
    % holoLoc persistent debug plot -- moved to holoMan
    xParam.funIn{1}.ctrl.doHoloLocFig = 0;
    xParam.funIn{1}.ctrl.fig3h = figure;    % figure 3 handle, for following cells in holoLoc
end
xParam.funIn{1}.ctrl.rectLocSz = [512,512,100,40]; %[x,y,w,h] - default
xParam.funIn{1}.ctrl.bgFluo = 0;           % starting bgFluo for all cells
xParam.funIn{1}.ctrl.bgRange = 90:100 ;         % [90:100] '-1' never updates : set non-default in holoTrg. loop range for extracting new average, cell specific, bgFluo on loopN == max(bgRange)+1 . MOdified in holoTrg. Could allow several one day, by using cell matrix of vectors and an incrementing index. Negative never updates... Can be overridden in holoTrg

% softFocus settings
xParam.afSet.rng = '2'         ; % 'SearchRange_um'     [4] [3]
xParam.afSet.tol = '0.01'      ; % 'Tolerance_um'       [0.01]
xParam.afSet.crp = '0.35'      ; % 'CropFactor'         [0.35], 0.2 crop to number still had focus misses
xParam.afSet.exp = '2.5'       ; % 'Exposure'          [10] for Cyan(2)Reflected. 
xParam.afSet.ftL = '2.5'       ; % 'FFTLowerCutoff(%)'
xParam.afSet.ftU = '14'        ; % 'FFTUpperCutoff(%)'
xParam.afSet.sho = 'Yes'       ; % 'ShowImages'
xParam.afSet.wat = '500'       ; % 'Wait time_ms'
xParam.afSet.max = 'Redondo'   ; % 'Maximize'
xParam.afSet.chn = []          ; % 'Channel'

% cell segmentation settings     % spec here and then move into each xParam.funIn{..}.ctrl.cellSegParam
xParam.seg.doSeg = 1;                  % default to process cells - kill in holoTrg, test propagated version in funIn{iLoc}.
xParam.seg.medianR = 7;                %
xParam.seg.topQ = 0.97;                %
xParam.seg.thQ = 0.78;                 %
xParam.seg.seOC = strel('disk',2);     %
xParam.seg.minArea = 25;               % 
xParam.seg.sigLim = 5;                 % lower threshold for signal to crash empty channels to 0
xParam.seg.bgdil = strel('disk',10);   % dilation of cell blob for watershed bg marker 
xParam.seg.ellipticDTC = 4;            % elliptic metric. >1 ==> y distance to ROI center multiplied by sqrt of this. 1 ==> euclidean. <1 ==> amplifies x distance; preventing background blob from having most central centroid...
xParam.seg.channel = 'YFP';            % unused...  constitutive channel, for now. phase eventually. 
xParam.seg.imLayer = xParam.acq.dataChan;  % funIn{iLoc}.im(:,:,funIn.seg.imLayer). already exists in funIn as dataChan, but ambiguous. Keeping seg info together
xParam.seg.getSegIm = 1;               % transmit cell matrix of segmented images from holoLoc. Save on return if desired. 

% Memory and debug
xParam.debug.javamem.max = java.lang.Runtime.getRuntime.maxMemory; 
xParam.debug.javamem.free = zeros(xParam.loop.total,1); 
xParam.debug.javamem.total = zeros(xParam.loop.total,1); 
xParam.debug.matlmem.used = zeros(xParam.loop.total,1);

% funIn,reg,stage initializers for multipoint...up to here, all values of these param structures are shared at initialization between different locations
loc0.funIn = xParam.funIn{1};
loc0.reg = xParam.reg{1};
loc0.stage = xParam.stage{1};


%% locate fov, focus, flatten acquire and expose (use existing as guide), homography
mmc.setProperty('Light Path','State',xParam.scope.lightPath.setup);

doLocationSetup = 1;
iLoc = 1;

while doLocationSetup         % hey give option to redo entire location at some point...
    xParam.funIn{iLoc}.locN = iLoc;
    
    mmc.setProperty('Spectra','White_Enable',0);
    mmc.setProperty('Spectra','Cyan_Enable',1);
    mmc.setProperty('TOFRA Cube Slider', 'State', xParam.tofraState.clear);
    mmc.setProperty('Core','Shutter','Spectra');
    mmc.setProperty('Dichroic 2','State',xParam.dichroicState.split);
    mmc.setProperty('Spectra','Cyan_Level',2);    % lum lev
    mmc.setExposure(1);
    while(mmc.systemBusy()); end;
    % gui.enableLiveMode(0);
    gui.enableLiveMode(1);
    uiwait(msgbox('Find FOV, Focus to glass (by soft if using) and Hit <Enter>','Focus'));
    gui.enableLiveMode(0);
    
    % xParam.loc.xy =  mmc.getPosition;     % stage position [x,y,z]
    % moved from below
    xParam.stage{iLoc}.x = mmc.getXPosition('XYStage');
    xParam.stage{iLoc}.y = mmc.getYPosition('XYStage');
    xParam.stage{iLoc}.z = mmc.getPosition(mmc.getFocusDevice());
    holoLog([datestr(now) ' ' 'Location #' num2str(iLoc) ' set. x:' num2str(xParam.stage{iLoc}.x)]);
    holoLog([datestr(now) ' ' 'Location #' num2str(iLoc) ' set. y:' num2str(xParam.stage{iLoc}.y)]);
    holoLog([datestr(now) ' ' 'Location #' num2str(iLoc) ' set. z:' num2str(xParam.stage{iLoc}.z)]);
    
    
    % regIm = getIm;                        % get image for registration
    xParam.funIn{iLoc}.ctrl.regIm = getIm;        % get image for registration and control locations
    
    % Focus to acq plane with reflex and projected pattern
    useOughtaFocusSleep = 0;
    if xParam.focus.softFocus
        if useOughtaFocusSleep
            gui.getAutofocusManager.selectDevice('OughtaFocusSleep');
            gui.getAutofocus.setPropertyValue('Wait time_ms',xParam.afSet.wat);
        else
            gui.getAutofocusManager.selectDevice('OughtaFocus');
        end
        gui.getAutofocus.setPropertyValue('Maximize',xParam.afSet.max);
        gui.getAutofocus.setPropertyValue('Exposure',xParam.afSet.exp);
        gui.getAutofocus.setPropertyValue('Tolerance_um',xParam.afSet.tol);
        gui.getAutofocus.setPropertyValue('CropFactor',xParam.afSet.crp);
        gui.getAutofocus.setPropertyValue('SearchRange_um',xParam.afSet.rng);
        %     gui.getAutofocus.setPropertyValue('Exposure','10');
        mmc.setProperty('Spectra','White_Enable',0);
        mmc.setProperty('Spectra','Cyan_Enable',1);
        mmc.setProperty('TOFRA Cube Slider', 'State', xParam.tofraState.clear);
        mmc.setProperty('Core','Shutter','Spectra');
        mmc.setProperty('Dichroic 2','State',xParam.dichroicState.split);
        mmc.setProperty('Spectra','Cyan_Level',2);    % lum lev
        mmc.setExposure(1);
    else
        %     gui.getAutofocus.setPropertyValue('Exposure','50');
        %     mmc.setProperty('Spectra','White_Enable',0);
        %     mmc.setProperty('TOFRA Cube Slider', 'State', xParam.tofraState.split);
        %     mmc.setProperty('Arduino-Switch','State',xParam.focus.ardChan);
        %     mmc.setProperty('Core','Shutter','Arduino-Shutter');
        %     mmc.setProperty('Dichroic 2','State',xParam.dichroicState.clear);
        %     mmc.setExposure(250);
    end
    while(mmc.systemBusy()); end;
    gui.enableLiveMode(1);
    pause(0.5); gui.autostretchCurrentWindow();
    if xParam.focus.doFocus
        %     xParam.acq.focusOffset  =  holoFoc('getOffsetLum',xParam.focus,'AcqOffset');     % focus offset for acq - should be nearly universal?
        %     [xParam.acq.focusOffset, locIm]  =  holoFoc('getOffsetLum',xParam.focus,'AcqOffset');     % focus offset for acq - should be nearly universal?
        [xParam.acq.focusOffset, xParam.funIn{iLoc}.ctrl.locIm]  =  holoFoc('getOffsetLum',xParam.focus,'AcqOffset');     % focus offset for acq - should be nearly universal?
    else
        xParam.acq.focusOffset = 0;
    end
    holoLog([datestr(now) ' ' 'Acquisition focus offset = ' num2str(xParam.acq.focusOffset)]);
    gui.enableLiveMode(0);
   
    % initialize projector focus offsets, at first location
    if iLoc == 1
        % % % gui.getAutofocus.setPropertyValue('Exposure','50');  % commented b/c not using
        mmc.setProperty('Spectra','White_Enable',0);
        mmc.setProperty('TOFRA Cube Slider', 'State', xParam.tofraState.split);
        mmc.setProperty('Core','Shutter','Arduino-Shutter');
        mmc.setProperty('Dichroic 2','State',xParam.dichroicState.clear);
        mmc.setExposure(250);
        while(mmc.systemBusy()); end;
        for iFoc = 1:length(xParam.stim.arduChan)
            % % %     set color
            mmc.setProperty('Arduino-Switch','State',xParam.stim.arduChan(iFoc));
            % focus offset maybe getHomography constrains this, because it needs to work..
            gui.enableLiveMode(1);
            if xParam.focus.doFocus % hey needn't get glass again - just offset. set to glass and find...
                tempFoc = holoFoc('getOffsetProNoFoc',xParam.focus,[xParam.stim.arduNames{xParam.stim.arduChan(iFoc)} 'Offset']);     % focus offsets for proj
            else
                tempFoc = 0;
            end
            gui.enableLiveMode(0);
            %     xParam.stim.focusOffset(iFoc) = 2*tempFoc - xParam.acq.focusOffset; %?
            xParam.stim.focusOffset(iFoc) = xParam.acq.focusOffset - 2*tempFoc;     % corrects for acq position and apparent position of projected image...
            
            holoLog([datestr(now) ' ' 'Stim channel #' num2str(iFoc) ' focus offset = ' num2str(xParam.acq.focusOffset)]);
        end
    end
    
%     % xParam.loc.xy =  mmc.getPosition;     % stage position [x,y]
%     xParam.stage{iLoc}.x = mmc.getXPosition('XYStage');
%     xParam.stage{iLoc}.y = mmc.getYPosition('XYStage');
%     xParam.stage{iLoc}.z = mmc.getPosition(mmc.getFocusDevice());
%     holoLog([datestr(now) ' ' 'Location #' num2str(iLoc) ' set. x:' num2str(xParam.stage{iLoc}.x)]);
%     holoLog([datestr(now) ' ' 'Location #' num2str(iLoc) ' set. y:' num2str(xParam.stage{iLoc}.y)]);
%     holoLog([datestr(now) ' ' 'Location #' num2str(iLoc) ' set. z:' num2str(xParam.stage{iLoc}.z)]);
%     
    % %     shading images and thresholds and projHoms
    if iLoc == 1
        % homography. iterative would be nice, and if there was something that
        % could deal with the channels, also. but, manual would be ok too...
        for iFoc = 1:length(xParam.stim.arduChan)
            mmc.setProperty('Arduino-Switch','State',xParam.stim.arduChan(iFoc));
            
            if xParam.stim.doHomog
                homOut = proMicHomogGet(xParam.stim.flatThresh(iFoc));
                xParam.stim.projHom(:,:,iFoc) = single(homOut.projHom);
                xParam.stim.projFlt(:,:,iFoc) = single(homOut.projFlt);
                print(homOut.homFig,[xParam.directory.main filesep 'homog_' num2str(iFoc) '.png'],'-dpng');
                print(homOut.fltFig,[xParam.directory.main filesep 'flatn_' num2str(iFoc) '.png'],'-dpng');
                close(homOut.homFig);
                close(homOut.fltFig);
            else
                xParam.stim.projHom(:,:,iFoc) = single([1,0,0;0,1,0;0,0,1]) ;
                xParam.stim.projFlt(:,:,iFoc) = single(ones(2048,2048));
            end
            holoLog([datestr(now) ' ' 'Stim channel #' num2str(iFoc) ' homography and flattener, ready']);
        end
    end
    
    %%% get shading image .... for now, only at first location
    if iLoc == 1
        for iFlat = find(xParam.acq.doShade);
            xParam.acq.shade(:,:,iFlat) = single(holoShd('load',xParam.acq.shadePaths{iFlat}));  % load shade images...
            %     xParam.acq.shade(:,:,iFlat) = holoShd('make', blblblbla)
        end
        
        dShd = xParam.acq.shade; % hard to save this variable... invalid? Remove this comment if it works...
        save deShade dShd;
        clear dShd
        holoLog([datestr(now) ' ' 'fluo shading corrector(s) ready']);
    end
    
    %%% move the stage back to the orginal position - allows one to move away from roi after focus, eg to channel when getting homography..
    mmc.setXYPosition('XYStage',xParam.stage{iLoc}.x,xParam.stage{iLoc}.y);
    while(mmc.systemBusy()); end;
    
    %%% pick locations for registration (and other positions, perhaps cells)
    % mmc.setProperty('Spectra','White_Enable',0);
    % mmc.setProperty('Spectra','Cyan_Enable',1);
    % mmc.setProperty('Spectra','Cyan_Level',2);
    % mmc.setProperty('TOFRA Cube Slider', 'State', xParam.tofraState.clear);
    % mmc.setProperty('Core','Shutter','Spectra');
    % mmc.setProperty('Dichroic 2','State',xParam.dichroicState.split);
    % xParam.reg = holoReg(getIm,xParam.reg);             % snap quick Cyan Reflected image, and get registration transform
    % mmc.setProperty('Spectra',[xParam.acq.Lumcor{iFlat} '_Enable'],0);
    
    % xParam.reg = holoReg(regIm,xParam.reg);             % Use FOV select image and get registration transform
    xParam.reg{iLoc} = holoReg(xParam.funIn{iLoc}.ctrl.regIm,xParam.reg{iLoc});             % Use FOV select image and get registration transform
    
    % add contours to funIn
    openClose = figure;
    xParam.funIn{iLoc}.ctrl.contourR = contour(xParam.stim.projFlt(:,:,1),[1 1],'r');
    xParam.funIn{iLoc}.ctrl.contourG = contour(xParam.stim.projFlt(:,:,2),[1 1],'g');
    close(openClose);
    % get control locations (holoLoc('ctrl locs',funIn)) and specify groups;
    xParam.funIn{iLoc} = holoLoc('ctrl locs', xParam.funIn{iLoc});
    holoLog([datestr(now) ' ' sprintf('%.0f control locations chosen...',xParam.funIn{iLoc}.ctrl.numberCells)]);
    % get dark locations (holoLoc('dark locs',funIn)) ;
    darkChoice = questdlg('Pick Locations for Dark Correction?','','Yes','No','Yes');
    switch darkChoice
        case 'Yes'
            xParam.funIn{iLoc}.ctrl.doDarkNoiseCorr = 1;
            xParam.funIn{iLoc} = holoLoc('dark locs', xParam.funIn{iLoc});
            holoLog([datestr(now) ' ' sprintf('Dark control locations selected: %.0f',length(xParam.funIn{iLoc}.ctrl.darkLoc.x))]);
        case 'No'
            xParam.funIn{iLoc}.ctrl.doDarkNoiseCorr = 0;
            holoLog([datestr(now) ' ' 'Dark control locations selected: 0']);
    end
    % save device and control location map
    hgexport(xParam.funIn{iLoc}.ctrl.hPickFig,[xParam.directory.main filesep sprintf('loc%02.f',iLoc) '_' 'colonyMap_hg.png'],hgexport('factorystyle'), 'Format', 'png');
    saveas(xParam.funIn{iLoc}.ctrl.hPickFig,[xParam.directory.main filesep sprintf('loc%02.f',iLoc) '_' 'colonyMap.png']);
    
    % % % % % % % %   then save out and empty xParam.funIn.ctrl.regIm and xParam.funIn.ctrl.locIm
    % % % % % % % %   they could be 30MB each ...
    % % % % % % % %   from that perspective, it might be nice to get imShd and imFlx off of the structure and load as necessary?
    % % % % % % % %   try run and track times a bit when all is going.
    % % % % % % % %   first, get going, then see how long it takes to call a function with and without extra images in the passed structure.
    
    % copy segmentation parameters to funIn{iLoc}.ctrl
    xParam.funIn{iLoc}.ctrl.seg = xParam.seg;
    
    %% temporary section for stuff that needs to be algo'd (through holoTrg)
    
    %%%  specifying control targets and non-control light sequences. for now all fields are treated same, but can switch on funIn{}.locN = iLoc
    xParam.funIn{iLoc}.targetN = 3.37; % 1.62/1.6275(localPre,100/75 loops),1.61(fullPre) is standard test pattern with control, 3.15/6 for constant target/s global preadapt, 3.26 for constant target/s local preadapt, 3.36/37/1 for constant targets/target local preadapt and sine ramp, 3.4:local preadapt-constant targets-hammer-constant targets, 1.2 short preadapt for testing, 10 no preadapt, 10.1 no preadapt & ana->proj, 112,113,114 identify and validate str145... % 4:ist, 4.24:happy24 % 5:sineSweep(should reverse) %
    
    xParam.funIn{iLoc} = holoTrg(xParam.funIn{iLoc});   % note, one can pass a second argument, which overrides targetN set in funIn...
    
    if isfield(xParam.funIn{iLoc}.ctrl,'projectBeforeAnalyzeMod')
        xParam.stim.projectBeforeAnalyze = xParam.funIn{iLoc}.ctrl.projectBeforeAnalyzeMod ;
    end
    
    
    %% initialize and update individual controller structures with specific params
    
    if xParam.funIn{iLoc}.doCtrl                                                          % ??? deprecate funIn and migrate to only group controllers ???
        for i = 1:length(xParam.funIn{iLoc}.ctrl.groupCtrl)
            xParam.funIn{iLoc}.ctrl.ctrl{i}.target = xParam.funIn{iLoc}.ctrl.target(xParam.funIn{iLoc}.ctrl.nGroup == i,:);     % notify controllers of cell targets
            xParam.funIn{iLoc}.ctrl.ctrl{i}.numberCells = sum(xParam.funIn{iLoc}.ctrl.nGroup == i);
            holoLog([datestr(now) ' ' 'Controller ' num2str(i) ': ' func2str(xParam.funIn{iLoc}.ctrl.groupCtrl{i}) strrep('  ($ cells)','$',num2str(xParam.funIn{iLoc}.ctrl.ctrl{i}.numberCells))]);
        end
    end
    
    %% close various figures and clean up??
    close(xParam.funIn{iLoc}.ctrl.hPickFig);
    
    regIm2save = xParam.funIn{iLoc}.ctrl.regIm;
    xParam.funIn{iLoc}.ctrl.regIm = fullfile(xParam.directory.main,sprintf('regIm_%02.0f.mat',iLoc));
    save(xParam.funIn{iLoc}.ctrl.regIm,'regIm2save');
    clear regIm2save;
    
    locIm2save = xParam.funIn{iLoc}.ctrl.locIm;
    xParam.funIn{iLoc}.ctrl.locIm = fullfile(xParam.directory.main,sprintf('locIm_%02.0f.mat',iLoc));
    save(xParam.funIn{iLoc}.ctrl.locIm,'locIm2save');
    clear locIm2save;
    
    
    %% check for another location?
    
    anotherLoc = questdlg(sprintf('%.0f locations ready. Do another?',iLoc),'Location setup','yes','no','noDefault');
    switch anotherLoc
        case 'yes'
            loc0.funIn.ctrl.rectLocSz = xParam.funIn{iLoc}.ctrl.rectLocSz; % transmit detection rectangle size (change allowed)
            iLoc = iLoc+1;
            xParam.funIn{iLoc} = loc0.funIn;
            xParam.reg{iLoc} = loc0.reg;
            xParam.stage{iLoc} = loc0.stage;
        case 'no'
            doLocationSetup = 0;
    end
    
    
    
end

    clear loc0; % dump initializers for funIn,reg,stage


%% display params. run?
% to display params ...
% save xParam.mat

save([xParam.directory.main filesep 'xParam_start.mat'], 'xParam');
save([xParam.directory.main filesep 'xParam.mat'], 'xParam');
uiwait(msgbox([num2str(xParam.loop.totalTime) ' Hrs Projected. Ready to Start. Hit OK to Loop'],'Ready...'));

%% ready to loop 

gui.enableLiveMode(0);
% gui.getAutofocus.setPropertyValue('Exposure','1')

mmc.setProperty('Light Path','State',xParam.scope.lightPath.run); % do this once only 
if xParam.scope.lightPath.run == 0      % halve acquire times ... 
    % soft focus
    xParam.afSet.exp = num2str(str2num(xParam.afSet.exp) / 2); %#ok<ST2NM>
    gui.getAutofocus.setPropertyValue('Exposure',xParam.afSet.exp);
    % acq
    xParam.acq.tExpos = round(xParam.acq.tExpos / 2) ;
    % stim acq
    xParam.stim.tAcq = round(xParam.stim.tAcq / 2);
end

experimentParallelPool = parpool;
experimentParallelPool.IdleTimeout = 720; % set timeout to 12 hours ...

%% loop (note: if you interrupt, manually set xParam.loop.start = xParam.loop.current + 1 before resuming section)

for iLoop = xParam.loop.start:xParam.loop.end - 1%
    tic;    % do not add another tic, this controls the loop duration...
    
    %%% backup previous parameters and update params
    holoLog([datestr(now) ' ' 'Start Loop ' num2str(iLoop)]);
    copyfile([xParam.directory.main filesep 'xParam.mat'],[xParam.directory.main filesep 'xParam_last.mat'])
    save([xParam.directory.main filesep 'xParam.mat'], 'xParam');
    holoLog([datestr(now) ' ' 'Saved parameters updated']);
    toc;

    %%% update counters (moved from before backups, 160407)
    xParam.loop.current = iLoop;
    
    %%% Location loop
    for iLoc = 1:length(xParam.stage)
        xParam.funIn{iLoc}.loopN = iLoop;
        holoLog([datestr(now) ' ' sprintf('Start location: %.0f',iLoc)]);
        
        %%% record location start time
        xParam.funIn{iLoc}.startTime(iLoop,1) = now;
        
        %%% Go to position(iLoc)
        mmc.setXYPosition('XYStage',xParam.stage{iLoc}.x,xParam.stage{iLoc}.y);
        mmc.setPosition('FocusDrive',xParam.stage{iLoc}.z(end));
        while(mmc.systemBusy()); end;
        
        pause(2); % pause 2 secs for settling after move;

        %%% Focus (Get glass)
        if xParam.focus.doFocus
            if xParam.focus.softFocus
                mmc.setProperty('Spectra','White_Enable',0);
                mmc.setProperty('Spectra','Cyan_Enable',1);
                mmc.setProperty('TOFRA Cube Slider', 'State', xParam.tofraState.clear);
                mmc.setProperty('Core','Shutter','Spectra');
                mmc.setProperty('Dichroic 2','State',xParam.dichroicState.split);
                mmc.setProperty('Spectra','Cyan_Level',2);    % lum lev
                mmc.setExposure(1);
                while(mmc.systemBusy()); end;
            end
            %         focOut = [xParam.stage.z; holoFoc(xParam.acq.focusOffset,xParam.focus)];   % returns glass, w/o offsets. If second value returned, is number of extra focus attempts
            focOut = holoFoc(xParam.acq.focusOffset,xParam.focus);   % returns glass, w/o offsets. If second value returned, is number of extra focus attempts
            xParam.stage{iLoc}.z = [xParam.stage{iLoc}.z; focOut(1)];   % update glass positions list;
            if numel(focOut)==2                             % If second value returned, is number of extra focus attempts
                xParam.stage{iLoc}.zTries = [xParam.stage{iLoc}.zTries; focOut(2)];
            end
        else
            xParam.stage{iLoc}.z = [xParam.stage{iLoc}.z; mmc.getPosition(mmc.getFocusDevice())];
        end
        xParam.stim.glass = xParam.stage{iLoc}.z(end); % duplicates value to stim branch
        holoLog([datestr(now) ' ' 'Focus done']);

        
        %%% snap Cyan Reflected image, and get registration transform
        tempPosZ = mmc.getPosition(mmc.getFocusDevice());
        mmc.setPosition('FocusDrive',xParam.stage{iLoc}.z(end));
        while(mmc.systemBusy()); end;
        xParam.reg{iLoc} = holoReg(getIm,xParam.reg{iLoc});
        mmc.setPosition('FocusDrive',tempPosZ);
        while(mmc.systemBusy()); end;
        
        %%% acquire images, deshade, register, save holoAcq
        for iAcq = 1:xParam.acq.nAcq
            imAcq = single(holoAcq(xParam.acq,iAcq));   % switched to single 160413
            %         % % % % Do not Deshade in holoMan !!! Use switch in holoAcq!!!!
            % % % % Register
            switch xParam.reg{iLoc}.trgt  % register images or stage. Note: if images, deregister before projection....
                case 'image'
                    imAcq = imtranslate(imAcq,[xParam.reg{iLoc}.tfrm(end).T(3,1),xParam.reg{iLoc}.tfrm(end).T(3,2)]);
                case 'stage'
            end
            % % % % update xParam.funIn.im
            xParam.funIn{iLoc}.im(:,:,iAcq) = imAcq;
            % % % % Save image. Log.
            imwrite(uint16(imAcq),[xParam.directory.acqImage filesep sprintf('loc%02.f',iLoc) '_' xParam.acq.ImType{iAcq} '_' num2str(iLoop,'%04d') '.tif']);
            holoLog([datestr(now) ' ' 'Saved: ' xParam.directory.acqImage filesep sprintf('loc%02.f',iLoc) '_' xParam.acq.ImType{iAcq} '_' num2str(iLoop,'%04d') '.tif']);
        end
        
        %%% if doSegment, segment and extract cell morphology data (throughout experiment)
        if xParam.funIn{iLoc}.ctrl.seg.doSeg
            xParam.funIn{iLoc} = holoLoc('seg cells',xParam.funIn{iLoc});
            if xParam.funIn{iLoc}.ctrl.seg.getSegIm
                segImagesToSave = xParam.funIn{iLoc}.ctrl.seg.segImage;
                save(fullfile(xParam.directory.anaImage,sprintf('loc%02.f_seg_%04.0f.mat',iLoc,iLoop)),'segImagesToSave');
            end
        end
        
        %%% if pre-project: send proj image to holoPro, with projHom,projFlat,exposure times, focus offset... and project
        if xParam.stim.projectBeforeAnalyze
            switch xParam.reg{iLoc}.trgt    %%% if image and not stage registration, deregister image to project..
                case 'image'
                    xParam.funIn{iLoc}.imFlx = imtranslate(xParam.funIn{iLoc}.imFlx,-[xParam.reg{iLoc}.tfrm(end).T(3,1),xParam.reg{iLoc}.tfrm(end).T(3,2)]);
                case 'stage'
            end
            imPro = holoPro(xParam.funIn{iLoc}.imFlx,xParam.stim);
            imwrite(imPro,[xParam.directory.projFlux filesep sprintf('loc%02.f',iLoc) '_' 'Stim_' num2str(iLoop,'%04d') '.tif']);
            holoLog([datestr(now) ' ' 'Saved: ' xParam.directory.projFlux filesep sprintf('loc%02.f',iLoc) '_' 'Stim_' num2str(iLoop,'%04d') '.tif']);
        end
        
        %%% send images, loopnumber, function choice, to holoFun. get raw proj
        xParam.funIn{iLoc} = holoFun(xParam.funIn{iLoc},xParam.funIn{iLoc}.funN);    % 2nd arg calls type of function
        %    $$ xParam.funIn.im = imFlx;                            % this is returning the flux image to holoFun to keep track of current state when switching.. for function 3. clean up eventually.
        % % % % Save imFlx. Log.
        imFlx = xParam.funIn{iLoc}.imFlx;
        save([xParam.directory.projFlux filesep sprintf('loc%02.f',iLoc) '_' 'imFlx_' num2str(iLoop,'%04d') '.mat'],'imFlx');
        holoLog([datestr(now) ' ' 'Saved: ' xParam.directory.projFlux filesep sprintf('loc%02.f',iLoc) '_' 'imFlx_' num2str(iLoop,'%04d') '.mat']);
        
        %%% if post-project: send proj image to holoPro, with projHom,projFlat,exposure times, focus offset... and project
        if ~xParam.stim.projectBeforeAnalyze
            switch xParam.reg{iLoc}.trgt    %%% if image and not stage registration, deregister image to project..
                case 'image'
                    xParam.funIn{iLoc}.imFlx = imtranslate(xParam.funIn{iLoc}.imFlx,-[xParam.reg{iLoc}.tfrm(end).T(3,1) xParam.reg{iLoc}.tfrm(end).T(3,2)]);
                case 'stage'
            end
            imPro = holoPro(xParam.funIn{iLoc}.imFlx,xParam.stim);
            imwrite(imPro,[xParam.directory.projFlux filesep sprintf('loc%02.f',iLoc) '_' 'Stim_' num2str(iLoop,'%04d') '.tif']);
            holoLog([datestr(now) ' ' 'Saved: ' xParam.directory.projFlux filesep sprintf('loc%02.f',iLoc) '_' 'Stim_' num2str(iLoop,'%04d') '.tif']);
        end
        
    end
    
    %%% record memory info
    xParam.debug.javamem.free(iLoop) = java.lang.Runtime.getRuntime.freeMemory; 
    xParam.debug.javamem.total(iLoop) = java.lang.Runtime.getRuntime.totalMemory;
    memTemp = memory; 
    xParam.debug.matlmem.used(iLoop) = memTemp.MemUsedMATLAB;
    holoLog([datestr(now) ' ' 'Java memory  (free): ' num2str(xParam.debug.javamem.free(iLoop))]);
    holoLog([datestr(now) ' ' 'Java memory (total): ' num2str(xParam.debug.javamem.total(iLoop))]);
    holoLog([datestr(now) ' ' 'Matlab memory used : ' num2str(xParam.debug.matlmem.used(iLoop))]);
    
    %%% pause until ready for next round...
    holoLog([datestr(now) ' ' num2str(toc) ' elapsed. New loop in ' num2str(xParam.loop.interval-toc)  ' seconds...']);
    pause(xParam.loop.interval-toc);
end

% save last round
copyfile([xParam.directory.main filesep 'xParam.mat'],[xParam.directory.main filesep 'xParam_last.mat'])
save([xParam.directory.main filesep 'xParam.mat'], 'xParam');
holoLog([datestr(now) ' ' 'Saved parameters updated']);

%% Shut down projector and close serial connection
if projPort
    % cmd2send = 'PON';   % power on

    cmd2send = 'POF';   % power off
    fprintf(sProj,['%c' cmd2send '%c'],[2,3]); % ASCII "(STX)cmd2send(ETX)"    (\x02  \x03)
    out = fscanf(sProj);
    display(['Send projector OFF....Projector says...' out])
    holoLog([datestr(now) ' ' 'Turning off projector...Projector says...' out]);
    
    fclose(sProj);
    delete(sProj)
    clear sProj
    holoLog([datestr(now) ' ' 'Killing projector port object']);
end

%% close parallel pool
experimentParallelPool.delete; % shut down parallel pool


%% wrap up, stop log

holoLog([datestr(now) ' ' 'Experiment finished normally']);
holoLog('closeLog');


%%% option to continue/start again in middle. Can stop in pause, and
%%% restart by running cell...

%%
