# Supplementary material for: Shaping bacterial population behavior through computer-interfaced control of individual cells
Source: Nat Commun. 2017 Nov 16;8:1535. doi: 10.1038/s41467-017-01683-1 (PMC5688142; doi:10.1038/s41467-017-01683-1)
Supplement: Supplementary file 11 — Supplementary Software [file 41467_2017_1683_MOESM11_ESM.zip › holoPro.m]

function imPro = holoPro(imFlx,stim)
% function imPro = holoPro(imFlx,xParam.stim)
% handles projection and homography. Outputs composite image acquired
% during exposures. Channel intensities proportional.
% function imPro = holoPro(imFlx,)

global mmc;

imPro = zeros(size(imFlx));

if ~isfield(stim,'sequential')  % check for sequential or simultaneous stim
    stim.sequential = 1;        % current default is sequential
end

% check for dark frame
darkLEDs = 0;    
if imFlx(1)<0
    darkLEDs = 1;
end

%% Set common scope params

mmc.setProperty('Dichroic 2','State',7)
mmc.setProperty('TOFRA Cube Slider', 'State', 1);
mmc.setProperty('Core','Shutter','Arduino-Shutter');
mmc.setProperty('Core','AutoShutter',1)

while(mmc.systemBusy()); end;

%% set up exposure sequence from flux matrix and expose (sequentially or simultaneously)
if stim.sequential  % sequential stims
    for iStim = 1:length(stim.time)
        
        stim.time(iStim) = 1000*max(max(imFlx(:,:,iStim)))/stim.flatThresh(iStim);              % set total exposure
        stim.tAcq(iStim) = min(stim.time(iStim),stim.tAcq(iStim)/stim.flatThresh(iStim));       % clip acquisition time if necessary
        
        if stim.time(iStim)>0                                                                   % shoot if exposure for channel > 0
            if darkLEDs
                mmc.setProperty('Arduino-Switch','State',0);                                    % Arduino state = 0, LEDs off.
            else
                mmc.setProperty('Arduino-Switch','State',stim.arduChan(iStim));                 % ready Arduino state
            end
                
            mmc.setPosition('FocusDrive',stim.glass+stim.focusOffset(iStim));                   % focus
            
            proPattern = imFlx(:,:,iStim);                                                      % get channel pattern
            proPattern = proMicHomog(proPattern./stim.projFlt(iStim),stim.projHom(:,:,iStim));  % flatten pattern, apply homography                                                                    % apply homography
            proPattern = 65535*proPattern./max(proPattern(:));                                  % scale pattern to max in 16bpp range
            proPattern = uint16(repmat(proPattern,[1,1,3]));                                    % pattern to uint16 RGB, negative-->0
            splash(proPattern,-1);                                                              % project pattern
            
            mmc.setExposure(stim.tAcq(iStim));                                                  % set exposure
            
            while(mmc.systemBusy()); end;                                                       % wait for ready
            imPro(:,:,iStim) = getIm;                                                           % get image
            
            if stim.time(iStim)>stim.tAcq(iStim)                                                % shoot rest of exposure, if any
                mmc.setProperty('Arduino-Shutter','OnOff',1);
                pause((stim.time(iStim)-stim.tAcq(iStim))/1000);
                mmc.setProperty('Arduino-Shutter','OnOff',0);
            end
            splash('off');                                                                      % turn off pattern
        end
        
        holoLog([datestr(now) ' ' 'Stim channel #' num2str(iStim) ', Total Exposure: ' num2str(stim.time(iStim)) 'ms. (Image:' num2str(stim.tAcq(iStim)) 'ms)']);
        
    end
    
else % simultaneous stim (params: R,RG,RGB order; exposure,acquisition times, flatThresh identical; focusOffset close uses 1st) <- construct warnings for these in holoMan
     % for this to run, set xParam.stim.sequential=0 in holoMan, and do a check for conditions on line above, with a warning if any failures
    
    stim.time(1) = 1000*max(imFlx(:))/stim.flatThresh(1);               % set total exposure
    stim.tAcq(1) = min(stim.time(1),stim.tAcq(1)/stim.flatThresh(1));   % clip acquisition time if necessary
    
    if darkLEDs
        mmc.setProperty('Arduino-Switch','State',0);                    % Arduino state = 0, LEDs off.
    else
        mmc.setProperty('Arduino-Switch','State',sum(stim.arduChan));   % ready arduino state, combined
    end
    mmc.setPosition('FocusDrive',stim.glass + mean(stim.focusOffset));  % focus to mean of offsets. best if identical...
    
%     proPattern = zeros(size(imFlx,1),size(imFlx,2),3);                  % initialize RGB proPattern
    proPattern = zeros(1080,1920,3);                  % initialize RGB proPattern
    for iStim = 1:length(stim.time)                                     % populate proPattern from imFlx, through proMicHomog
        proPattern(:,:,iStim) = proMicHomog(imFlx(:,:,iStim)./stim.projFlt(iStim),stim.projHom(:,:,iStim));  % flatten pattern, apply homography; returns 1080x1920
    end
    proPattern = 65535*proPattern./max(proPattern(:));                  % scale pattern to max in 16bpp range
    proPattern = uint16(proPattern);                                    % pattern to uint16 RGB, negative-->0
    splash(proPattern,-1);                                              % project pattern
    
    mmc.setExposure(stim.tAcq(1));                                      % set exposure
            
    while(mmc.systemBusy()); end;                                       % wait for ready
    imPro = getIm;                                                      % get image
   
    if stim.time(1)>stim.tAcq(1)                                        % shoot rest of exposure, if any
        mmc.setProperty('Arduino-Shutter','OnOff',1);
        pause((stim.time(1)-stim.tAcq(1))/1000);
        mmc.setProperty('Arduino-Shutter','OnOff',0);
    end
    splash('off');                                                      % turn off pattern
    
    if darkLEDs
        holoLog([datestr(now) ' ' 'Simultaneous stim. No Exposure. LEDs dark']);
    else
        holoLog([datestr(now) ' ' 'Simultaneous stim. Total Exposure: ' num2str(stim.time(1)) 'ms. (Image:' num2str(stim.tAcq(1)) 'ms)']);
    end
    
end

imPro = cast(imPro,'uint16');                                                               % imPro _> uint16, for output

end
