# Supplementary material for: Shaping bacterial population behavior through computer-interfaced control of individual cells
Source: Nat Commun. 2017 Nov 16;8:1535. doi: 10.1038/s41467-017-01683-1 (PMC5688142; doi:10.1038/s41467-017-01683-1)
Supplement: Supplementary file 11 — Supplementary Software [file 41467_2017_1683_MOESM11_ESM.zip › holoReg.m]

function reg = holoReg(im4reg,reg)
% function reg = holoReg(im4reg,reg)
% for populating ROIs, img can be 3 channel.
% for deriving tform, img is MxNx1
% xParam.reg.ROIs = [];           % [x y w h] coord sets defining rectangular ROIs to register 1xXxN
% xParam.reg.fltr = 'sobel';      % filter for processing Default:sobel
% xParam.reg.nROI = 0;           % number ROIs
% xParam.reg.img0 = [];           % processed images YxXxN
% xParam.reg.type = 'translation';% tranform type. {'translation','rigid','similarity'}
% xParam.reg.qual = [];           % quality of fit
% xParam.reg.tfrm = [];           % transforms 1:frames...keeptrack..

im4reg = double(im4reg);   % cast image to double
im = im4reg/max(im4reg(:));

%%

if reg.nROI               %% % Register image and return reg structure with transform
    f.chckReg = figure(reg.figN); clf;
    set(f.chckReg,'Name','Register...');
    im4show = zeros([size(im) 3]);
    [im4show(:,:,1) Gdir] = imgradient(im,reg.fltr);            % red imgradient
    im4show = im4show/max(im4show(:));           
    clear tforms;
    tTemp = zeros(3,3,reg.nROI);
    for i = 1:reg.nROI
        pos = reg.ROIs(i,:);
        [imIn Gdir] = imgradient(im(pos(2):pos(2)+pos(4)-1,pos(1):pos(1)+pos(3)-1),reg.fltr);
        imIn = imIn/max(imIn(:));
        tforms(i) = imregcorr(imIn,reg.img0{i},reg.type);
        tTemp(:,:,i) = tforms(i).T;
        im4show(pos(2):pos(2)+pos(4)-1,pos(1):pos(1)+pos(3)-1,2) = imtranslate(reg.img0{i},-[tforms(i).T(3,1) tforms(i).T(3,2)]); %green: individual ROI tforms
    end
    
    tforms(1).T = median(tTemp,3);  % elementwise median transform
    for i = 1:reg.nROI
        pos = reg.ROIs(i,:);
        im4show(pos(2):pos(2)+pos(4)-1,pos(1):pos(1)+pos(3)-1,3) = imtranslate(reg.img0{i},-[tforms(1).T(3,1) tforms(1).T(3,2)]); % blue: median ROI tforms
    end
    figure(f.chckReg);
    imshow(im4show);
    
    if(isempty(reg.tfrm))
        reg.tfrm = tforms(1);
    else
        reg.tfrm(end+1) = tforms(1);
    end
    
else                        %%% no ROIs yet chosen. Initialize. 
    f.chckROI = figure; clf;
    set(f.chckROI,'Name','Howz that?');
    f.pickReg = figure; clf;
    set(f.pickReg,'Name','Select a box for tracking and double click to accept');
    imshow(im);
    cax = get(gca,'xlim'); cax = floor(cax(2));
    cay = get(gca,'ylim'); cay = floor(cay(2));
    h.rect = imrect(gca,[cax/4 cay/4 cax/2 cay/2]);
%     h.rect =  imrect(gca,[400,300,1200,1400]);
    h.api = iptgetapi(h.rect);
    constrainFcn = makeConstrainToRectFcn('imrect',get(gca,'XLim'),get(gca,'YLim'));
    h.api.setPositionConstraintFcn(constrainFcn);
    stillPickin = 'Yes';
    while strcmp(stillPickin,'Yes')               % while still ROIs
        figure(f.pickReg);
        pos = round(h.rect.wait);   % box [x,y,w,h]
        % check is ok?
        figure(f.chckROI);
        subplot(1,2,1);
        imshow(im(pos(2):pos(2)+pos(4)-1,pos(1):pos(1)+pos(3)-1));
        subplot(1,2,2)
        [img0 Gdir] = imgradient(im(pos(2):pos(2)+pos(4)-1,pos(1):pos(1)+pos(3)-1),reg.fltr);
        img0 = img0/max(img0(:));
        imshow(img0);
        accept = questdlg('Accept or Redo','OK?','Accept','Redo','Redo');
        if(strcmp(accept,'Redo'))
            stillPickin = 'Yes';
        else
            reg.nROI = reg.nROI+1;
            reg.ROIs(reg.nROI,:) = pos;
            reg.img0{reg.nROI} = img0;
            % write rectangle
            figure(f.pickReg);
            h.p = patch([pos(1),pos(1)+pos(3)-1,pos(1)+pos(3)-1,pos(1),pos(1)],[pos(2),pos(2),pos(2)+pos(4)-1,pos(2)+pos(4)-1,pos(2)],'k');
            set(h.p,'EdgeColor','w','FaceAlpha',0.2,'HitTest','off');
            
            %do more ROIs?
            stillPickin = questdlg([num2str(reg.nROI) ' ROIs chosen. Do another?'],'Choose ROIs','Yes','No','Yes');
        end
    end
    h.rect.delete
    % close pick figures
    close(f.chckROI);
    close(f.pickReg);
end
