# Supplementary material for: Shaping bacterial population behavior through computer-interfaced control of individual cells
Source: Nat Commun. 2017 Nov 16;8:1535. doi: 10.1038/s41467-017-01683-1 (PMC5688142; doi:10.1038/s41467-017-01683-1)
Supplement: Supplementary file 11 — Supplementary Software [file 41467_2017_1683_MOESM11_ESM.zip › holoShd.m]

function [imShd] = holoShd(varargin)


% function [imShd] = holoShd(filterN) ; pass params of filtering?
% try homomorphic filtering ...
% snap, filter, return shading image as double, with mean at 1.

global mmc;

%% Parse  inputs
func = varargin{1};


switch func
    case 'ones'
        imShd = ones(2048,2048);
    case 'load'
        path = varargin{2}; % defaults are [pwd,filesep,imShd_XFP.mat]
        load(path);         % contains imShd st double(im(:,:,n)).*imshd(:,:,n) deshades 
    case 'make'
        % compose of many, see previous...
        % take single...


end


%%% flatten fluo images... it
%%% it could be that these images would best be taken away from uChannels, but try homomorphic filter, roughly..


% mmc.setProperty('Spectra','White_Enable',0);
% mmc.setProperty('TOFRA Cube Slider', 'State', xParam.tofraState.clear);
% mmc.setProperty('Arduino-Switch','State',0);
% mmc.setProperty('Core','Shutter','Spectra');
% mmc.setProperty('Dichroic 2','State',xParam.dichroicState.clear);
% mmc.setExposure(10);
% while(mmc.systemBusy()); end;
% 
%     mmc.setProperty('Spectra',[xParam.acq.Lumcor{iFlat} '_Level'],xParam.acq.LumLev(iFlat));
%     mmc.setProperty('Spectra',[xParam.acq.Lumcor{iFlat} '_Enable'],1);

%     mmc.setProperty('Spectra',[xParam.acq.Lumcor{iFlat} '_Enable'],0);


% switch filterN
%     case(0) % no filter, ones returned
%         imShd = ones(2048,2048);
%     case(1) % homomorphic filter in log space
%         
%     case(2) % fft low pass filter
%         
%     case(3) % simple median filter
% 
%     case(4) % gaussian blur
%         
%     case(5) % composition of a set of shading images ...
% 
% end
