# Supplementary material for: Shaping bacterial population behavior through computer-interfaced control of individual cells
Source: Nat Commun. 2017 Nov 16;8:1535. doi: 10.1038/s41467-017-01683-1 (PMC5688142; doi:10.1038/s41467-017-01683-1)
Supplement: Supplementary file 11 — Supplementary Software [file 41467_2017_1683_MOESM11_ESM.zip › holoTrg.m]

function funIn = holoTrg(varargin)
% function funIn = holoTrg(funIn[,targetN)
% generates xParam.funIn.ctrl.target

funIn = varargin{1};

if nargin == 2
    targetN = varargin{2};
else
    targetN = funIn.targetN;
end


switch targetN
    case 1      % CFP wobble test sequence for fb controllers, with 200 round preadapt. full frame preadapt.
        funIn.funN = [...               %[200,1001;9999 2000];
            200  , 1001 ;...            % preadapt, full frame red
            9999 , 2000];
        funIn.ctrl.bgRange = 180:200; 
        funIn.ctrl.target(1:funIn.ctrl.numberCells,1:200)    = 20;  % starts at beginning of control, after preadapt
        funIn.ctrl.target(1:funIn.ctrl.numberCells,201:400)  = 10;
        funIn.ctrl.target(1:funIn.ctrl.numberCells,401:600)  = 40;
        funIn.ctrl.target(1:funIn.ctrl.numberCells,601:800)  = 0;
        funIn.ctrl.target(1:funIn.ctrl.numberCells,801:2500) = 20;
    case 1.6      % 6 mins, CFP wobble test sequence for fb controllers, with 100 round preadapt. full frame preadapt.              
        funIn.funN = [...               %[200,1001;9999 2000];
            100  , 1001 ;...            % preadapt, full frame red
            9999 , 2000];
        funIn.ctrl.bgRange = 90:100; 
        funIn.ctrl.target(1:funIn.ctrl.numberCells,1:100)    = 20;  % starts at beginning of control, after preadapt
        funIn.ctrl.target(1:funIn.ctrl.numberCells,101:200)  = 10;
        funIn.ctrl.target(1:funIn.ctrl.numberCells,201:300)  = 40;
        funIn.ctrl.target(1:funIn.ctrl.numberCells,301:400)  = 0;
        funIn.ctrl.target(1:funIn.ctrl.numberCells,401:2500) = 20;
    case 1.61      % 6 mins, CFP first part wobble test sequence with sines for fb controllers, with 100 round, full frame preadapt.              
        funIn.funN = [...               %[200,1001;9999 2000];
            100  , 1001 ;...            % preadapt, full frame red
            9999 , 2000];
        funIn.ctrl.bgRange = 90:100;    % average over last 60 mins for bg signal
        funIn.ctrl.target(1:funIn.ctrl.numberCells,1:100)    = 20;  % starts at beginning of control, after preadapt
        funIn.ctrl.target(1:funIn.ctrl.numberCells,101:199)  = 10;
        funIn.ctrl.target(1:funIn.ctrl.numberCells,200:800)  = repmat(10 + 10*(1-cos(linspace(0,6*pi,601))) + (linspace(0,-10,601)),[funIn.ctrl.numberCells,1]);
        funIn.ctrl.target(1:funIn.ctrl.numberCells,801:2500) = 20;
    case 1.62      % 6 mins, CFP first part wobble test sequence with sines for fb controllers, with 100 round, local preadapt.              
        funIn.funN = [...               %[200,1001;9999 2000];
            100  , 1011 ;...            % preadapt, local red
            9999 , 2000];
        funIn.ctrl.bgRange = 90:100;    % average over last 60 mins for bg signal
        funIn.ctrl.target(1:funIn.ctrl.numberCells,1:100)    = 20;  % starts at beginning of control, after preadapt
        funIn.ctrl.target(1:funIn.ctrl.numberCells,101:199)  = 10;
        funIn.ctrl.target(1:funIn.ctrl.numberCells,200:800)  = repmat(10 + 10*(1-cos(linspace(0,6*pi,601))) + (linspace(0,-10,601)),[funIn.ctrl.numberCells,1]);
        funIn.ctrl.target(1:funIn.ctrl.numberCells,801:2500) = 20;
    case 1.626080      % (replaces identical 1.6261) 6 mins, CFP first part wobble test sequence with sines for fb controllers, with 20(60)-10(60)-sine(per80), local preadapt. 
        funIn.funN = [...               %[200,1001;9999 2000];
            100  , 1011 ;...            % preadapt, local red
            9999 , 2000];
        funIn.ctrl.bgRange = 90:100;    % average over last 60 mins for bg signal
        funIn.ctrl.target(1:funIn.ctrl.numberCells,1:60)    = 20;  % starts at beginning of control, after preadapt
        funIn.ctrl.target(1:funIn.ctrl.numberCells,61:120)  = 10;
        funIn.ctrl.target(1:funIn.ctrl.numberCells,120:360)  = repmat(10 + 10*(1-cos(linspace(0,6*pi,241))) + (linspace(0,-10,241)),[funIn.ctrl.numberCells,1]);
        funIn.ctrl.target(1:funIn.ctrl.numberCells,361:2500) = 20;
    case 1.6275      % 6 mins, CFP first part wobble test sequence with sines for fb controllers, with 75 round, local preadapt.              
        funIn.funN = [...               %[200,1001;9999 2000];
            100  , 1011 ;...            % preadapt, local red
            9999 , 2000];
        funIn.ctrl.bgRange = 90:100;    % average over last 60 mins for bg signal
        funIn.ctrl.target(1:funIn.ctrl.numberCells,1:75)    = 20;  % starts at beginning of control, after preadapt
        funIn.ctrl.target(1:funIn.ctrl.numberCells,76:149)  = 10;
        funIn.ctrl.target(1:funIn.ctrl.numberCells,150:600)  = repmat(10 + 10*(1-cos(linspace(0,6*pi,451))) + (linspace(0,-10,451)),[funIn.ctrl.numberCells,1]);
        funIn.ctrl.target(1:funIn.ctrl.numberCells,601:2500) = 20;
    case 1.1    % GFP wobble test sequence for fb controllers, with 200 round preadapt. full frame preadapt.
        funIn.funN = [...               %[200,1001;9999 2000];
            200  , 1001 ;...            % preadapt, full frame red
            9999 , 2000];
        funIn.ctrl.target(1:funIn.ctrl.numberCells,1:200)    = 50;  % starts at beginning of control, after preadapt
        funIn.ctrl.target(1:funIn.ctrl.numberCells,201:400)  = 25;
        funIn.ctrl.target(1:funIn.ctrl.numberCells,401:600)  = 100;
        funIn.ctrl.target(1:funIn.ctrl.numberCells,601:800)  = 0;
        funIn.ctrl.target(1:funIn.ctrl.numberCells,801:2500) = 50;
    case 1.2    % test sequence for conversion point to running fb controllers from 2 round preadapt
        funIn.funN = [...               %[200,1001;9999 2000];
            2    , 1001 ;...
            9999 , 2000];
        funIn.ctrl.target(1:funIn.ctrl.numberCells,1:200)    = 50;
        funIn.ctrl.target(1:funIn.ctrl.numberCells,201:400)  = 25;
        funIn.ctrl.target(1:funIn.ctrl.numberCells,401:600)  = 100;
        funIn.ctrl.target(1:funIn.ctrl.numberCells,601:800)  = 0;
        funIn.ctrl.target(1:funIn.ctrl.numberCells,801:2500) = 50;
    case 2      % NonStandard, leading zeros!!!! wobble test sequence for fb controllers
        funIn.ctrl.target(1:funIn.ctrl.numberCells,1:200)    = 0;      % placeholder for all red to transfer to lightSeq... is there a better way for global red?
        funIn.ctrl.target(1:funIn.ctrl.numberCells,201:400)  = 50;
        funIn.ctrl.target(1:funIn.ctrl.numberCells,401:600)  = 25;
        funIn.ctrl.target(1:funIn.ctrl.numberCells,601:800)  = 100;
        funIn.ctrl.target(1:funIn.ctrl.numberCells,801:1000)  = 0;
        funIn.ctrl.target(1:funIn.ctrl.numberCells,1001:2500) = 50;
    case 3.15    % continuous 15. 100 round global preadapt
        constantTarget = 15;
        funIn.funN = [...            %[200,1001;9999 2000];
            100  , 1001 ;...         %
            9999 , 2000];
        funIn.ctrl.bgRange = 90:100;    % average over last 60 mins for bg signal
        funIn.ctrl.target(1:funIn.ctrl.numberCells,1:2500)   = constantTarget;
    case 3.16    % continuous targets. 100 round global preadapt
        constantTargets = [10,20]; %[10,15,20,25];
        funIn.funN = [...            %[200,1001;9999 2000];
            100  , 1001 ;...         %
            9999 , 2000];
        funIn.ctrl.bgRange = 90:100;    % average over last 60 mins for bg signal
        funIn.ctrl.target = zeros(funIn.ctrl.numberCells,9999);
        for i = 1:length(constantTargets)
            funIn.ctrl.target(i:length(constantTargets):funIn.ctrl.numberCells,1:2500) = constantTargets(i);
        end
    case 3.26    % continuous targets. 100 round local preadapt
        constantTargets = 15; %[10,20]; %[10,15,20,25];
        funIn.funN = [...            %[200,1001;9999 2000];
            100  , 1011 ;...         %
            9999 , 2000];
        funIn.ctrl.bgRange = 90:100;    % average over last 60 mins for bg signal
        funIn.ctrl.target = zeros(funIn.ctrl.numberCells,9999);
        for i = 1:length(constantTargets)
            funIn.ctrl.target(i:length(constantTargets):funIn.ctrl.numberCells,1:2500) = constantTargets(i);
        end
    case 3.36    % continuous targets. 100 round local preadapt, 30 round sine ramp to targets
        constantTargets = [10,20]; %15; %[10,20]; %[10,15,20,25];
        rampUpInterval = 30;
        funIn.funN = [...            %[200,1001;9999 2000];
            100  , 1011 ;...         %
            9999 , 2000];
        funIn.ctrl.bgRange = 90:100;    % average over last 60 mins for bg signal
        funIn.ctrl.target = zeros(funIn.ctrl.numberCells,9999);
        for i = 1:length(constantTargets)
            funIn.ctrl.target(i:length(constantTargets):funIn.ctrl.numberCells,1:rampUpInterval) = repmat((constantTargets(i)+constantTargets(i)*sin((pi)*([1:rampUpInterval]-(round(rampUpInterval/2)))/rampUpInterval))/2,[length(i:length(constantTargets):funIn.ctrl.numberCells),1]);
            funIn.ctrl.target(i:length(constantTargets):funIn.ctrl.numberCells,(1+rampUpInterval):2500) = constantTargets(i);
        end
    case 3.37    % continuous target. 100 round local preadapt, 30 round sine ramp to targets
        constantTargets = [20]; %15; %[10,20]; %[10,15,20,25];
        rampUpInterval = 30;
        funIn.funN = [...            %[200,1001;9999 2000];
            100  , 1011 ;...         %
            9999 , 2000];
        funIn.ctrl.bgRange = 90:100;    % average over last 60 mins for bg signal
        funIn.ctrl.target = zeros(funIn.ctrl.numberCells,9999);
        for i = 1:length(constantTargets)
            funIn.ctrl.target(i:length(constantTargets):funIn.ctrl.numberCells,1:rampUpInterval) = repmat((constantTargets(i)+constantTargets(i)*sin((pi)*([1:rampUpInterval]-(round(rampUpInterval/2)))/rampUpInterval))/2,[length(i:length(constantTargets):funIn.ctrl.numberCells),1]);
            funIn.ctrl.target(i:length(constantTargets):funIn.ctrl.numberCells,(1+rampUpInterval):2500) = constantTargets(i);
        end
    case 3.361    % continuous target. 100 round local preadapt, 25 round sine ramp to targets
        constantTargets = 15; %15; %[10,20]; %[10,15,20,25];
        rampUpInterval = 30;
        funIn.funN = [...            %[200,1001;9999 2000];
            100  , 1011 ;...         %
            9999 , 2000];
        funIn.ctrl.bgRange = 90:100;    % average over last 60 mins for bg signal
        funIn.ctrl.target = zeros(funIn.ctrl.numberCells,9999);
        for i = 1:length(constantTargets)
            funIn.ctrl.target(i:length(constantTargets):funIn.ctrl.numberCells,1:rampUpInterval) = repmat((constantTargets(i)+constantTargets(i)*sin((pi)*([1:rampUpInterval]-(round(rampUpInterval/2)))/rampUpInterval))/2,[length(i:length(constantTargets):funIn.ctrl.numberCells),1]);
            funIn.ctrl.target(i:length(constantTargets):funIn.ctrl.numberCells,(1+rampUpInterval):2500) = constantTargets(i);
        end
    case 3.4    % 100 round local preadapt, 100 round constant targs, 200 round hammer, 200 round constant targs
        constantTargets = 15; %[10,20]; %[10,15,20,25];
        hammerTarget = 1000000; % effectively infinite, to force all green exposures...
        funIn.funN = [...            %[200,1001;9999 2000];
            100  , 1011 ;...         %
            9999 , 2000];
        funIn.ctrl.bgRange = 90:100;    % average over last 60 mins for bg signal
        funIn.ctrl.target = zeros(funIn.ctrl.numberCells,9999);
        for i = 1:length(constantTargets)
            funIn.ctrl.target(i:length(constantTargets):funIn.ctrl.numberCells,[1:100,301:500]) = constantTargets(i);
        end
        funIn.ctrl.target(:,101:300) = hammerTarget;
    case 4       % ist target. 100 round local preadapt
        istTarg = repmat(istTargGen(13,20),[2,1]);
        funIn.funN = [...            %[200,1001;9999 2000];
            100  , 1011 ;...         %
            9999 , 2000];
        funIn.ctrl.bgRange = 90:100;    % average over last 60 mins preadapt for bg signal
        funIn.ctrl.target = istTarg(1:funIn.ctrl.numberCells,:);
    case 4.24    % happy24 target. 100 round local preadapt
        happyTarg24 = repmat(happyTarg24Gen(9,20),[3,1]);
        funIn.funN = [...            %[200,1001;9999 2000];
            100  , 1011 ;...         %
            9999 , 2000];
        funIn.ctrl.bgRange = 90:100;    % average over last 60 mins preadapt for bg signal
        funIn.ctrl.target = happyTarg24(1:funIn.ctrl.numberCells,:);
    case 5    % sine sweep, local preadapt
        sineMax = 20;
        sineSweep = sineMax*(1+sin(1./linspace(0.028,0.32,600)))/2;
        funIn.funN = [...            %[200,1001;9999 2000];
            100  , 1011 ;...         %
            9999 , 2000];
        funIn.ctrl.bgRange = 90:100;    % average over last 60 mins for bg signal
        funIn.ctrl.target(1:funIn.ctrl.numberCells,1:2500) = 0;
        funIn.ctrl.target(1:funIn.ctrl.numberCells,1:600)  = repmat(sineSweep,[funIn.ctrl.numberCells,1]);
    case 10    % directly into control. no bg correction
        constantTarget = 15;
        funIn.funN = [...
            9999 , 2000];
        funIn.ctrl.bgRange = 9999:10000;    % average over last 60 mins for bg signal
        funIn.ctrl.target(1:funIn.ctrl.numberCells,1:2500)   = constantTarget;
    case 10.1    % directly into control. no bg correction. project first
        funIn.ctrl.projectBeforeAnalyzeMod = 0; % force to analyze before project
        constantTarget = 15;
        funIn.funN = [...
            9999 , 2000];
        funIn.ctrl.bgRange = 9999:10000;    % average over last 60 mins for bg signal
        funIn.ctrl.target(1:funIn.ctrl.numberCells,1:2500)   = constantTarget;
    case 0      % test special, combined full frame and lightSeq specified individual cell stims
        funIn.ctrl.projectBeforeAnalyzeMod = 0; % force to analyze before project
        funIn.funN = [...
            2 , 1001 ;...
            5 , 3000 ;...
            7 , 1002 ;...
            9 , 3000 ;...
            9999, 1001 ];
        funIn.ctrl.target(1:funIn.ctrl.numberCells,1:2000) = -1;  % init
        funIn.ctrl.target(:,8) = 1; % grn (f3000)
        funIn.ctrl.target(:,9) = 0; % red (f3000)
        funIn.ctrl.target(funIn.ctrl.nGroup==1,3:5) = repmat([1 0 0],[sum(funIn.ctrl.nGroup==1),1]);
        funIn.ctrl.target(funIn.ctrl.nGroup==2,3:5) = repmat([1 1 0],[sum(funIn.ctrl.nGroup==2),1]);
        funIn.ctrl.target(funIn.ctrl.nGroup==3,3:5) = repmat([1 1 1],[sum(funIn.ctrl.nGroup==3),1]);
        funIn.ctrl.target(funIn.ctrl.nGroup==4,3:5) = repmat([1 0 1],[sum(funIn.ctrl.nGroup==4),1]);
        funIn.ctrl.target(funIn.ctrl.nGroup==5,3:5) = repmat([0 1 0],[sum(funIn.ctrl.nGroup==5),1]);
    case 101      % special, combined full frame and lightSeq specified individual cell stims
        funIn.ctrl.projectBeforeAnalyzeMod = 0; % force to analyze before project
        funIn.funN = [...
            200 , 1001 ;...
            211 , 3000 ;...
            411 , 1001 ;...
            422 , 3000 ;...
            622 , 1001 ;...
            782 , 3000 ;...
            862 , 1001 ;...
            942 , 1002 ;...
            1102, 3000 ;...
            1182, 1001 ;...
            1262, 1002 ;...
            1422, 3000 ;...
            9999, 1001 ];
        funIn.ctrl.target(1:funIn.ctrl.numberCells,1:2000) = -1;  % init
        funIn.ctrl.target(:,[623:702,  943:1022, 1263:1342]) = 1; % grn (f3000)
        funIn.ctrl.target(:,[703:782, 1023:1102, 1343:1422]) = 0; % red (f3000)
        funIn.ctrl.target(funIn.ctrl.nGroup==1,[201:211,412:422]) = repmat([1 0 0 0 0 0 0 0 0 0 0 1 0 0 0 0 0 0 0 0 0 0],[sum(funIn.ctrl.nGroup==1),1]);
        funIn.ctrl.target(funIn.ctrl.nGroup==2,[201:211,412:422]) = repmat([1 1 0 0 0 0 0 0 0 0 0 1 1 0 0 0 0 0 0 0 0 0],[sum(funIn.ctrl.nGroup==2),1]);
        funIn.ctrl.target(funIn.ctrl.nGroup==3,[201:211,412:422]) = repmat([1 1 1 1 0 0 0 0 0 0 0 1 1 1 1 0 0 0 0 0 0 0],[sum(funIn.ctrl.nGroup==3),1]);
        funIn.ctrl.target(funIn.ctrl.nGroup==4,[201:211,412:422]) = repmat([1 1 1 1 1 1 1 0 0 0 0 1 1 1 1 1 1 1 0 0 0 0],[sum(funIn.ctrl.nGroup==4),1]);
        funIn.ctrl.target(funIn.ctrl.nGroup==5,[201:211,412:422]) = repmat([1 1 1 1 1 1 1 1 1 1 1 1 1 1 1 1 1 1 1 1 1 1],[sum(funIn.ctrl.nGroup==5),1]);
    case 102    % special R200_9s...G60R60_1s...G60R60_2s...G60R60_4s...G60R60_8s...G60R60_16s...G60R60_32s...G60R60_64s...G60R60_128s...
        funIn.ctrl.projectBeforeAnalyzeMod = 0; % force to analyze before project
        funIn.funN = [...
            160 , 1001 ;...
            9999, 3001];
        funIn.ctrl.target(1:funIn.ctrl.numberCells,1:2000) = -1;  % init
        funIn.ctrl.target(:,160+[1:60, 121:180, 241:300, 361:420, 481:540, 601:660, 721:780]) = 1; % grn (f3000)
        funIn.ctrl.target(:,220+[1:60, 121:180, 241:300, 361:420, 481:540, 601:660, 721:780]) = 0; % red (f3000)
    case 103      % special, combined full frame and lightSeq specified individual cell stims
        funIn.ctrl.projectBeforeAnalyzeMod = 0; % force to analyze before project
        funIn.funN = [...                       % special function calls (global, local, target->lightSeq, ramps, etc)
            200 , 1001 ;...
            223 , 3000 ;... % 1
            383 , 1001 ;...
            406 , 3000 ;... % 2
            566 , 1001 ;...
            589 , 3000 ;... % 3
            749 , 1001 ;...
            772 , 3000 ;... % 4
            932 , 1001 ;...
            955 , 3000 ;... % 5
            1115, 1001 ;...
            1138, 3000 ;... % 6
            9999, 1001 ];
        funIn.ctrl.target(1:funIn.ctrl.numberCells,1:2000) = -1;  % init (if unchanged, f3000s will send to dark)
        funIn.ctrl.target(:,[1:200, 224:383, 407:566, 590:749, 773:932, 956:1115, 1139:9999]) = 0; % red (f3000,or f1001 as placeholder so not -1);
        % local stim seqs
        funIn.ctrl.target(funIn.ctrl.nGroup==1,[201:207, 384:390, 567:573, 750:756, 933:939, 1116:1122]) = repmat([0 0 0 0 0 0 1],[sum(funIn.ctrl.nGroup==1),6]);
        funIn.ctrl.target(funIn.ctrl.nGroup==2,[201:207, 384:390, 567:573, 750:756, 933:939, 1116:1122]) = repmat([0 0 0 0 0 1 1],[sum(funIn.ctrl.nGroup==2),6]);
        funIn.ctrl.target(funIn.ctrl.nGroup==3,[201:207, 384:390, 567:573, 750:756, 933:939, 1116:1122]) = repmat([0 0 0 1 1 1 1],[sum(funIn.ctrl.nGroup==3),6]);
        funIn.ctrl.target(funIn.ctrl.nGroup==4,[201:207, 384:390, 567:573, 750:756, 933:939, 1116:1122]) = repmat([1 1 1 1 1 1 1],[sum(funIn.ctrl.nGroup==4),6]);
        % local dark seqs
        funIn.ctrl.target(:,208:223)  =  repmat([-ones(1,0), zeros(1,16)],[funIn.ctrl.numberCells,1]);
        funIn.ctrl.target(:,391:406)  =  repmat([-ones(1,8), zeros(1,8)],[funIn.ctrl.numberCells,1]);
        funIn.ctrl.target(:,574:589)  =  repmat([-ones(1,2), zeros(1,14)],[funIn.ctrl.numberCells,1]);
        funIn.ctrl.target(:,757:772)  =  repmat([-ones(1,4), zeros(1,12)],[funIn.ctrl.numberCells,1]);
        funIn.ctrl.target(:,940:955)  =  repmat([-ones(1,16),zeros(1,0)],[funIn.ctrl.numberCells,1]);
        funIn.ctrl.target(:,1123:1138) = repmat([-ones(1,1), zeros(1,15)],[funIn.ctrl.numberCells,1]);
    case 104      % special, combined full frame and lightSeq specified individual cell stims
        funIn.ctrl.projectBeforeAnalyzeMod = 0; % force to analyze before project
        funIn.funN = [...                       % special function calls (global, local, target->lightSeq, ramps, etc)
            200 , 1001 ;...
            9999, 3000 ];
        funIn.ctrl.target(1:funIn.ctrl.numberCells,1:9999) = -1;  % init (if unchanged, f3000s will send to dark)
        funIn.ctrl.target(:,[1:200, 202:361, 364:523, 527:686, 692:851, 860:1019, 1032:1191, 1209:1368, 1392:1551, 1582:1741, 1780:2000]) = 0; % red (f3000,or f1001 as placeholder so not -1);
        funIn.ctrl.target(:,[201, 362:363, 524:526, 687:691, 852:859, 1020:1031, 1192:1208, 1369:1391, 1552:1581, 1742:1779]) = 1; % grn (f3000,or f1002 as placeholder so not -1);
    case 105      % special, pure lightSeq-specified individual cell stims
        funIn.ctrl.projectBeforeAnalyzeMod = 0; % force to analyze before project
        funIn.funN = [...                       % special function calls (global, local, target->lightSeq, ramps, etc)
            9999, 3000 ];
        funIn.ctrl.target(1:funIn.ctrl.numberCells,1:9999) = -1;  % init (if unchanged, f3000s will send to dark)
        funIn.ctrl.target(:,[1:200, 202:361, 364:523, 527:686, 692:851, 860:1019, 1032:1191, 1209:1368, 1392:1551, 1582:1741, 1780:2000]) = 0; % red (f3000);
        funIn.ctrl.target(:,[201, 362:363, 524:526, 687:691, 852:859, 1020:1031, 1192:1208, 1369:1391, 1552:1581, 1742:1779]) = 1; % grn (f3000);
    case 106      % special, pure lightSeq-specified individual cell stims alternating RG increasing frequency blocks 1-1,2-2,4-4,8-8, 16-16, 80-80
        funIn.ctrl.projectBeforeAnalyzeMod = 0; % force to analyze before project
        funIn.funN = [...                       % special function calls (global, local, target->lightSeq, ramps, etc)
            9999, 3000 ];
        funIn.ctrl.target(1:funIn.ctrl.numberCells,1:9999) = -1;  % init (if unchanged, f3000s will send to dark)
        funIn.ctrl.target(:,[1:200 281:360 441:520 601:680 761:840 921:1000]) = 0;  % red
        funIn.ctrl.target(:,201:280) = repmat([ones(funIn.ctrl.numberCells,1) zeros(funIn.ctrl.numberCells,1)],[1,40]);  % 
        funIn.ctrl.target(:,361:440) = repmat([ones(funIn.ctrl.numberCells,2) zeros(funIn.ctrl.numberCells,2)],[1,20]);  % 
        funIn.ctrl.target(:,521:600) = repmat([ones(funIn.ctrl.numberCells,4) zeros(funIn.ctrl.numberCells,4)],[1,10]);  % 
        funIn.ctrl.target(:,681:760) = repmat([ones(funIn.ctrl.numberCells,8) zeros(funIn.ctrl.numberCells,8)],[1,5]);  % 
        funIn.ctrl.target(:,841:904) = repmat([ones(funIn.ctrl.numberCells,16) zeros(funIn.ctrl.numberCells,16)],[1,2]);  % 
        funIn.ctrl.target(:,905:920) = 0;  % 
        funIn.ctrl.target(:,1001:1160) = [ones(funIn.ctrl.numberCells,80) zeros(funIn.ctrl.numberCells,80)];  % 
        funIn.ctrl.target(:,1161:1800) = repmat([ones(funIn.ctrl.numberCells,160) zeros(funIn.ctrl.numberCells,160)],[1,2]);  % 
    case 107      % special, pure lightSeq-specified individual cell stims alternating RG increasing frequency blocks 1-1,2-2,4-4,8-8, 16-16, 80-80, without re-blanking
        funIn.ctrl.projectBeforeAnalyzeMod = 0; % force to analyze before project
        funIn.funN = [...                       % special function calls (global, local, target->lightSeq, ramps, etc)
            9999, 3000 ];
        funIn.ctrl.target(1:funIn.ctrl.numberCells,1:9999) = -1;  % init (if unchanged, f3000s will send to dark)
        funIn.ctrl.target(:,1:200) = 0;  % red
        funIn.ctrl.target(:,201:360) = repmat([ones(funIn.ctrl.numberCells,1) zeros(funIn.ctrl.numberCells,1)],[1,80]);  % 
        funIn.ctrl.target(:,361:520) = repmat([ones(funIn.ctrl.numberCells,2) zeros(funIn.ctrl.numberCells,2)],[1,40]);  % 
        funIn.ctrl.target(:,521:680) = repmat([ones(funIn.ctrl.numberCells,4) zeros(funIn.ctrl.numberCells,4)],[1,20]);  % 
        funIn.ctrl.target(:,681:840) = repmat([ones(funIn.ctrl.numberCells,8) zeros(funIn.ctrl.numberCells,8)],[1,10]);  % 
        funIn.ctrl.target(:,841:1000) = repmat([ones(funIn.ctrl.numberCells,16) zeros(funIn.ctrl.numberCells,16)],[1,5]);  % 
        funIn.ctrl.target(:,1001:1160) = [ones(funIn.ctrl.numberCells,80) zeros(funIn.ctrl.numberCells,80)];  % 
        funIn.ctrl.target(:,1161:1800) = repmat([ones(funIn.ctrl.numberCells,160) zeros(funIn.ctrl.numberCells,160)],[1,2]);  % 
    case 108      % special, pure lightSeq-specified individual cell stims alternating RG increasing frequency blocks 1-1,2-2,4-4,8-8, 16-16, 80-80, without re-blanking
        funIn.ctrl.projectBeforeAnalyzeMod = 0; % force to analyze before project
        funIn.funN = [...                       % special function calls (global, local, target->lightSeq, ramps, etc)
            9999, 3000 ];
        funIn.ctrl.target(1:funIn.ctrl.numberCells,1:9999) = -1;  % init (if unchanged, f3000s will send to dark)
        funIn.ctrl.target(:,1:200) = 0;  % red
        funIn.ctrl.target(:,201:360) = repmat([ones(funIn.ctrl.numberCells,1) zeros(funIn.ctrl.numberCells,1)],[1,80]);  % 
        funIn.ctrl.target(:,361:520) = repmat([ones(funIn.ctrl.numberCells,2) zeros(funIn.ctrl.numberCells,2)],[1,40]);  % 
        funIn.ctrl.target(:,521:680) = repmat([ones(funIn.ctrl.numberCells,4) zeros(funIn.ctrl.numberCells,4)],[1,20]);  % 
        funIn.ctrl.target(:,681:840) = repmat([ones(funIn.ctrl.numberCells,8) zeros(funIn.ctrl.numberCells,8)],[1,10]);  % 
        funIn.ctrl.target(:,841:1000) = repmat([ones(funIn.ctrl.numberCells,16) zeros(funIn.ctrl.numberCells,16)],[1,5]);  % 
        funIn.ctrl.target(:,1001:1160) = [ones(funIn.ctrl.numberCells,80) zeros(funIn.ctrl.numberCells,80)];  % 
        funIn.ctrl.target(:,1161:1800) = repmat([ones(funIn.ctrl.numberCells,160) zeros(funIn.ctrl.numberCells,160)],[1,2]);  % 
        
        funIn.ctrl.target(1:2:end,401:2000) = funIn.ctrl.target(1:2:end,201:1800);
        funIn.ctrl.target(1:2:end,201:300) = 1;
        funIn.ctrl.target(1:2:end,301:400) = 0;
    case 109      % special, pure lightSeq-specified individual cell stims alternating RG increasing frequency blocks 1-1,2-2,4-4,8-8, 16-16, 80-80, without re-blanking
        funIn.ctrl.projectBeforeAnalyzeMod = 0; % force to analyze before project
        funIn.funN = [...                       % special function calls (global, local, target->lightSeq, ramps, etc)
            9999, 3000 ];
        funIn.ctrl.target(1:funIn.ctrl.numberCells,1:9999) = -1;  % init (if unchanged, f3000s will send to dark)
        funIn.ctrl.target(:,1:200) = 0;  % red
        funIn.ctrl.target(:,201:360) = repmat([ones(funIn.ctrl.numberCells,1) zeros(funIn.ctrl.numberCells,1)],[1,80]);  % 
        funIn.ctrl.target(:,361:520) = repmat([ones(funIn.ctrl.numberCells,2) zeros(funIn.ctrl.numberCells,2)],[1,40]);  % 
        funIn.ctrl.target(:,521:680) = repmat([ones(funIn.ctrl.numberCells,4) zeros(funIn.ctrl.numberCells,4)],[1,20]);  % 
        funIn.ctrl.target(:,681:840) = repmat([ones(funIn.ctrl.numberCells,8) zeros(funIn.ctrl.numberCells,8)],[1,10]);  % 
        funIn.ctrl.target(:,841:1000) = repmat([ones(funIn.ctrl.numberCells,16) zeros(funIn.ctrl.numberCells,16)],[1,5]);  % 
        funIn.ctrl.target(:,1001:1160) = [ones(funIn.ctrl.numberCells,80) zeros(funIn.ctrl.numberCells,80)];  % 
        funIn.ctrl.target(:,1161:1800) = repmat([ones(funIn.ctrl.numberCells,160) zeros(funIn.ctrl.numberCells,160)],[1,2]);  % 
        
        funIn.ctrl.target(1:3:end,401:2000) = funIn.ctrl.target(1:3:end,201:1800);
        funIn.ctrl.target(1:3:end,201:300) = 1;
        funIn.ctrl.target(1:3:end,301:400) = 0;
        
        funIn.ctrl.target(2:3:end,521:2520) = funIn.ctrl.target(2:3:end,201:2200);
        funIn.ctrl.target(2:3:end,201:520) = funIn.ctrl.target(2:3:end,841:1160);
    case 110      % 160318 % pure lightSeq-specified validation sequence.
        funIn.ctrl.projectBeforeAnalyzeMod = 0; % force to analyze before project
        funIn.funN = [...                       % special function calls (global, local, target->lightSeq, ramps, etc)
            9999, 3000 ];
        funIn.ctrl.target(1:funIn.ctrl.numberCells,1:9999) = -1;  % init (if unchanged, f3000s will send to dark)
        funIn.ctrl.target(:,1:200) = 0;  % red precondition
        load('lightSeq160318.mat');
        funIn.ctrl.target(:,201:200+length(lightSeq)) = repmat(lightSeq,[funIn.ctrl.numberCells,1]);
%     case 110.1      % ? % pure lightSeq-specified validation sequence. same as 160318, 2x as fast for 6 min intervals
%         funIn.ctrl.projectBeforeAnalyzeMod = 0; % force to analyze before project
%         funIn.funN = [...                       % special function calls (global, local, target->lightSeq, ramps, etc)
%             9999, 3000 ];
%         funIn.ctrl.target(1:funIn.ctrl.numberCells,1:9999) = -1;  % init (if unchanged, f3000s will send to dark)
%         funIn.ctrl.target(:,1:200) = 0;  % red precondition
%         load('lightSeq160318.mat');
%         funIn.ctrl.target(:,201:200+round(length(lightSeq)/2)) = repmat(lightSeq(1:2:end),[funIn.ctrl.numberCells,1]);
    case 111      % 160322 % pure lightSeq-specified validation sequence.
        funIn.ctrl.projectBeforeAnalyzeMod = 0; % force to analyze before project
        funIn.funN = [...                       % special function calls (global, local, target->lightSeq, ramps, etc)
            9999, 3000 ];
        funIn.ctrl.target(1:funIn.ctrl.numberCells,1:9999) = -1;  % init (if unchanged, f3000s will send to dark)
        funIn.ctrl.target(:,1:200) = 0;  % red precondition
        load('lightSeq160322.mat');
        funIn.ctrl.target(:,201:200+length(lightSeq)) = repmat(lightSeq,[funIn.ctrl.numberCells,1]);
    case 112      % special, pure 6min lightSeq-specified individual cell stims alternating RG increasing frequency blocks 1-1,2-2,4-4,8-8, 40-40, 80-80 without re-blanking, and validation sequence lightSeq160322.mat
        funIn.ctrl.projectBeforeAnalyzeMod = 0; % force to analyze before project
        funIn.funN = [...                       % special function calls (global, local, target->lightSeq, ramps, etc)
            9999, 3000 ];
        funIn.ctrl.target(1:funIn.ctrl.numberCells,1:9999) = -1;  % init (if unchanged, f3000s will send to dark)
        funIn.ctrl.target(:,1:100) = 0; % red, 100 rounds
        load('lightSeq160601.mat');     % replacement for for 160 1:1 3 mins. poiss distrib'd
        targ1 = lightSeq;               % 80 rounds
        targ2 = repmat([1,0],[1,40]);
        targ3 = repmat([1,1,0,0],[1,20]);
        targ4 = repmat([1,1,1,1,0,0,0,0],[1,10]);
        targ5 = repmat([1,1,1,1,1,1,1,1,0,0,0,0,0,0,0,0],[1,5]);        
        targ6 = [ones(1,40),zeros(1,40)];
        targ7 = [ones(1,80),zeros(1,80),ones(1,80),zeros(1,80)];

        load('lightSeq160322.mat');
        lightSeq = lightSeq(1:2:end); % 3min to 6min
        
        targ{1} = [targ6,targ1,targ3,targ5,targ2,targ4,targ7];
        targ{2} = [targ3,targ5,targ2,targ4,targ6,targ1,targ7];
        targ{3} = [targ2,targ4,targ6,targ1,targ3,targ5,targ7];
        targ{4} = lightSeq(1:800);
        targ{5} = lightSeq(1:800);
        targ{6} = lightSeq(1:800);
        
        for i = 1:funIn.ctrl.numberCells
            funIn.ctrl.target(i,101:900) = targ{mod(i-1,6)+1};
        end
    case 113      % special, pure 6min lightSeq-specified individual cell stims with validation sequences lightSeq160322.mat and..18.mat starting from beginningn and midway
        funIn.ctrl.projectBeforeAnalyzeMod = 0; % force to analyze before project
        funIn.funN = [...                       % special function calls (global, local, target->lightSeq, ramps, etc)
            9999, 3000 ];
        funIn.ctrl.target(1:funIn.ctrl.numberCells,1:9999) = -1;  % init (if unchanged, f3000s will send to dark)
        funIn.ctrl.target(:,1:100) = 0; % red, 100 rounds

        load('lightSeq160322.mat');
        lightSeq_22 = lightSeq(1:2:1600); % 3min to 6min
        load('lightSeq160318.mat');
        lightSeq_18 = lightSeq(1:2:1600); % 3min to 6min
        
        targ{1} = lightSeq_22;
        targ{2} = circshift(lightSeq_22,[0,400]);
        targ{3} = lightSeq_18;
        targ{4} = circshift(lightSeq_18,[0,400]);
        
        for i = 1:funIn.ctrl.numberCells
            funIn.ctrl.target(i,101:900) = targ{mod(i-1,4)+1};
        end
    case 114      % special, pure 6min lightSeq-specified individual cell stims alternating RG increasing frequency blocks 1-1,2-2,4-4,8-8, 40-40, 80-80 without re-blanking, and validation sequence lightSeq160322.mat
        funIn.ctrl.projectBeforeAnalyzeMod = 0; % force to analyze before project
        funIn.funN = [...                       % special function calls (global, local, target->lightSeq, ramps, etc)
            9999, 3000 ];
        funIn.ctrl.target(1:funIn.ctrl.numberCells,1:9999) = -1;  % init (if unchanged, f3000s will send to dark)
        funIn.ctrl.target(:,1:100) = 0; % red, 100 rounds
        targ1 = repmat([1,0],[1,40]);
        targ2 = repmat([1,1,0,0],[1,20]);
        targ3 = repmat([1,1,1,1,0,0,0,0],[1,10]);
        targ4 = repmat([1,1,1,1,1,1,1,1,0,0,0,0,0,0,0,0],[1,5]);        
        targ5 = [ones(1,20),zeros(1,20),ones(1,20),zeros(1,20)];
        targ6 = [ones(1,40),zeros(1,40)];
        
        targ{1} = [targ1,targ4,targ2,targ5,targ3,targ6];
        targ{2} = [targ4,targ2,targ5,targ3,targ6,targ1];
        targ{3} = [targ2,targ5,targ3,targ6,targ1,targ4];
        targ{4} = [targ5,targ3,targ6,targ1,targ4,targ2];
        targ{5} = [targ3,targ6,targ1,targ4,targ2,targ5];
        targ{6} = [targ6,targ1,targ4,targ2,targ5,targ3];
        
        for i = 1:funIn.ctrl.numberCells
            funIn.ctrl.target(i,101:580) = targ{mod(i-1,6)+1};
        end
        funIn.ctrl.bgRange = 90:100;    % average over last 60 mins for bg signal
        
    case 115      % special, pure lightSeq-specified individual cell stims even cells green, odd cells red.
        funIn.ctrl.projectBeforeAnalyzeMod = 0; % force to analyze before project
        funIn.funN = [...                       % special function calls (global, local, target->lightSeq, ramps, etc)
            9999, 3000 ];
        funIn.ctrl.target(1:funIn.ctrl.numberCells,1:9999) = -1;  % init (if unchanged, f3000s will send to dark)
        funIn.ctrl.target(1:2:end,:) = 0;  % red
        funIn.ctrl.target(2:2:end,:) = 1;  % green
        funIn.ctrl.bgRange = -1 ;    % never updates from null subtraction; average over last 60 mins for bg signal
    otherwise
        error('desired targetN is not specified in generator');
end
