# Supplementary material for: Shaping bacterial population behavior through computer-interfaced control of individual cells
Source: Nat Commun. 2017 Nov 16;8:1535. doi: 10.1038/s41467-017-01683-1 (PMC5688142; doi:10.1038/s41467-017-01683-1)
Supplement: Supplementary file 11 — Supplementary Software [file 41467_2017_1683_MOESM11_ESM.zip › holoVld.m]

function ctrl = holoVld(ctrl)
% function ctrl = holoVld(ctrl)
% checks validity of cells and updates validity matrix.

% ctrl.valid.validCells;
% ctrl.valid.doTestValid;

[nCells,interv] = size(ctrl.trajectory);

ctrl.valid.grolim = [-6,16];
ctrl.valid.loggrolim = [-0.1,0.4];
ctrl.valid.protectStart = 40; % [1] just to get past early problems if there are
ctrl.valid.protectLast = 10;  % ignores filters for last few cycles to kill edge effects.
ctrl.valid.filterBuffer = 25; % unused (prev for backdating filters)
ctrl.valid.failFract = 0.4;
ctrl.valid.constitutiveThold = 17;
ctrl.valid.minGrowthTholdOld = 0.05;
ctrl.valid.xoeSmooth = 40;    % averaging window
ctrl.valid.xoeThresh = 0.95;   % smoothed responsiveness theshold - should be a function...
ctrl.valid.doLatchFail = 1;   % failure propagates forever
ctrl.valid.bgFluoThold = 5;
ctrl.valid.tooLowThold = -1;

% which filters
ctrl.valid.andFilters = {'growth rate_old','growth rate noise_old','constitutive level_old','unresponsive'}; % note:responsiveness should only work if controller calls validation- access to xOldEst
ctrl.valid.orFilters = {'protect first'}; % 'protect first' , 'protect last'
ctrl.valid.allFilters = [ctrl.valid.andFilters,ctrl.valid.orFilters];   % names for .valid.filter slices

nAndFilters = length(ctrl.valid.andFilters);
nOrFilters = length(ctrl.valid.orFilters);

% initialize validity matrix
ctrl.valid.validCells = true(size(ctrl.trajectory));

% initialize filter matrix
ctrl.valid.filter = nan(nCells,interv-1,length(ctrl.valid.allFilters));

if interv > 1   % first call, returns all good, to allow data for rates to be populated...
    % process AND filters, and amend validity matrix
    if nAndFilters
        for iFilter = 1:nAndFilters
            switch ctrl.valid.andFilters{iFilter}
                case 'growth rate'
                    for iCell = 1:nCells
                        ctrl.valid.data.growth(iCell,:) = unwrap(2*pi*log2(ctrl.cell.length(iCell,:)))/(2*pi);
                        %                 ctrl.valid.data.growth_rate(iCell,:) = smooth(diff(ctrl.valid.data.growth(iCell,:)),10,'rlowess'); % rloess very slow
                        rawGrowth = diff(ctrl.valid.data.growth(iCell,:));
                        rawGrowth(rawGrowth<ctrl.valid.loggrolim(1)) = nan;  % throwing these away manually works. a bit slow, but not as bad as rlowess
                        rawGrowth(rawGrowth>ctrl.valid.loggrolim(2)) = nan;
%                         ctrl.valid.data.growth_rate(iCell,:) = smooth(rawGrowth,10,'lowess');
                        ctrl.valid.data.growth_rate(iCell,:) = filter(0.1*ones(1,10),1,rawGrowth);  % !!!! need to get rid of nans first 
                        %                 ctrl.valid.data.growth_rate(iCell,:) = smooth(diff(ctrl.valid.data.growth(iCell,:)),10);
                        % %                 ctrl.valid.data.growth_rate(iCell,:) = medfilt1(diff(ctrl.valid.data.growth(iCell,:)),25); % is ok, but still killed by outliers..
                    end
                    ctrl.valid.filter(:,:,iFilter) = ctrl.valid.data.growth_rate > ctrl.valid.minGrowthTholdOld;
                    ctrl.valid.validCells(:,2:end) = ctrl.valid.validCells(:,2:end) & ctrl.valid.filter(:,:,iFilter); % AND
                case 'growth rate noise'
                    % abs(smoothed-raw diff) works reasonably. maybe smoothed. CV harder b/c div by clsoe to zero - although different trigger then...
                case 'growth rate_old'      % smoothed log diff without outliers above minimum threshold
                    filterWidth.growth = min(25,ctrl.currLoop);      % try to keep from averaging zero padding for early loops
                    filterWidth.failFract = min(100,ctrl.currLoop);  % try to keep from averaging zero padding for early loops
                    ctrl.valid.data.growth_rate_old = nan(nCells,interv-1);
                    ctrl.valid.data.fail_fract_old = nan(nCells,interv-1);
                    dlen = diff(log2(ctrl.cell.length),1,2);
                    dlen2 = dlen;
                    dlen2(dlen<ctrl.valid.loggrolim(1)) = nan;
                    dlen2(dlen>ctrl.valid.loggrolim(2)) = nan;
                    dlen2interp = zeros(size(dlen)); % No NaNs when using filter. Smooth absorbs them, but not filter.
                    for iCell = 1:nCells
%                         ctrl.valid.data.growth_rate_old(iCell,:) = smooth(dlen2(iCell,:),25)';
%                         ctrl.valid.data.fail_fract_old(iCell,:) = smooth(double(isnan(dlen2(iCell,:))),100)';
                        if sum(~isnan(dlen2(iCell,:))) < 2;
                            dlen2interp(iCell,:) = nan; % to enable interp1. If this is a problem, then the failure rate is already too high for validity..
                        else
                            dlen2interp(iCell,:) = interp1(find(~isnan(dlen2(iCell,:))),dlen2(iCell,~isnan(dlen2(iCell,:))),1:(interv-1));
                        end
                        ctrl.valid.data.growth_rate_old(iCell,:) = filter(ones(1,filterWidth.growth)/filterWidth.growth,1,dlen2interp(iCell,:));
                        ctrl.valid.data.fail_fract_old(iCell,:) = filter(ones(1,filterWidth.failFract)/filterWidth.failFract,1,double(isnan(dlen2(iCell,:))));
                    end
                    ctrl.valid.filter(:,:,iFilter) = ctrl.valid.data.growth_rate_old > ctrl.valid.minGrowthTholdOld;
                    ctrl.valid.validCells(:,2:end) = ctrl.valid.validCells(:,2:end) & ctrl.valid.filter(:,:,iFilter); % AND
                case 'growth rate noise_old'    % fraction growth measurements removed below 40%
                    % run growth rate_old before...
                    ctrl.valid.filter(:,:,iFilter) = ctrl.valid.data.fail_fract_old < ctrl.valid.failFract;
                    ctrl.valid.validCells(:,2:end) = ctrl.valid.validCells(:,2:end) & ctrl.valid.filter(:,:,iFilter); % AND
                case 'constitutive level_old'   % constitutive fluor level above threshold
                    filterWidth.constitutive = min(25,ctrl.currLoop);      % try to keep from averaging zero padding for early loops
                    ctrl.valid.data.constitutive_old = nan(nCells,interv);
                    for iCell = 1:nCells
%                         ctrl.valid.data.constitutive_old(iCell,:) = smooth(ctrl.cell.constitutive(iCell,:),25);
                        ctrl.valid.data.constitutive_old(iCell,:) = filter(ones(1,filterWidth.constitutive)/filterWidth.constitutive,1,ctrl.cell.constitutive(iCell,:));
                    end
                    ctrl.valid.filter(:,:,iFilter) = ctrl.valid.data.constitutive_old(:,2:end) > ctrl.valid.constitutiveThold;
                    ctrl.valid.validCells(:,2:end) = ctrl.valid.validCells(:,2:end) & ctrl.valid.filter(:,:,iFilter);
                case 'unresponsive'             % smoothed responsiveness above threshold
                    filterWidth.xoeSmooth = min(ctrl.valid.xoeSmooth,ctrl.currLoop);
                    % xoe = squeeze(ctrl.xOldEst(1,1:nCells,:));
                    xoe = reshape(ctrl.xOldEst(1,1:nCells,:),nCells,[]);
                    for iCell = 1:nCells
%                         xoe(iCell,:) = smooth(xoe(iCell,:),ctrl.valid.xoeSmooth);
                        xoe(iCell,:) = filter(ones(1,filterWidth.xoeSmooth)/filterWidth.xoeSmooth,1,xoe(iCell,:));
                    end
%                     ctrl.valid.filter(:,:,iFilter) = xoe(:,2:end) > ctrl.valid.xoeThresh ;
                    ctrl.valid.filter(:,:,iFilter) = xoe > ctrl.valid.xoeThresh ;
                    ctrl.valid.validCells(:,2:end) = ctrl.valid.validCells(:,2:end) & ctrl.valid.filter(:,:,iFilter);
            end
        end
    end
    
    % process OR filters, and amend validity matrix
    if nOrFilters
        for iFilter = (nAndFilters+1):(nAndFilters+nOrFilters)
            switch ctrl.valid.orFilters{iFilter-nAndFilters}
                case 'protect first' % OR
                    ctrl.valid.filter(:,:,iFilter) = zeros(nCells,interv-1);
                    ctrl.valid.filter(:,1:min(interv-1,ctrl.valid.protectStart),iFilter) = 1;
                    ctrl.valid.validCells(:,2:end) = ctrl.valid.validCells(:,2:end) | ctrl.valid.filter(:,:,iFilter);  %OR
                case 'protect last' % OR
                    ctrl.valid.filter(:,:,iFilter) = zeros(nCells,interv-1);
                    ctrl.valid.filter(:,max(1,interv-ctrl.valid.protectLast):(interv-1),iFilter) = 1;
                    ctrl.valid.validCells(:,2:end) = ctrl.valid.validCells(:,2:end) | ctrl.valid.filter(:,:,iFilter);  %OR
            end
        end
    end
    
    % check pre-adapt?
    % if filtering done by the controllers, they may not normally get data before they are activated ...
    % 1.too Low after
    % 2.too High before
    
end

% too low in first 5; typically using mean < -1 to disqualify 
if interv < 5
    ctrl.valid.tooLow = false(nCells,1);
elseif interv == 5
    ctrl.valid.tooLow = mean(ctrl.trajectory,2) < ctrl.valid.tooLowThold;
end
ctrl.valid.validCells(ctrl.valid.tooLow,1) = 0;
    
% bgFluo too high prior too ctrl start
if interv == 1
    ctrl.valid.bgFluoTooHigh = ctrl.bgFluo > ctrl.valid.bgFluoThold;
end
ctrl.valid.validCells(ctrl.valid.bgFluoTooHigh,1) = 0;

% latch off if fail
if ctrl.valid.doLatchFail
    for iCell = 1:nCells
        ctrl.valid.validCells(iCell,find(~ctrl.valid.validCells(iCell,1:end),1):end) = 0;
    end
end

% update validity record (since filter effects at present might differ from final validity)
if isfield(ctrl.valid,'validityRecord')
    ctrl.valid.validityRecord = [ctrl.valid.validityRecord,ctrl.valid.validCells(:,end)];
else
    ctrl.valid.validityRecord = ctrl.valid.validCells(:,end);
end

end
