# Supplementary material for: Shaping bacterial population behavior through computer-interfaced control of individual cells
Source: Nat Commun. 2017 Nov 16;8:1535. doi: 10.1038/s41467-017-01683-1 (PMC5688142; doi:10.1038/s41467-017-01683-1)
Supplement: Supplementary file 11 — Supplementary Software [file 41467_2017_1683_MOESM11_ESM.zip › istTargGen.m]

function istTarg = istTargGen(tStep,targV)
% function istTarg = istTargGen(tStep,targV)
% tStep = 13;
% targV = 20;

spcW = 4;

i = zeros(16,12);
i(1:4,:) = 1;
i(:,5:8) = 1;
i(13:16,:) = 1;

s = ones(16,12);
s(1,[1,2,11,12]) = 0;
s(2,[1,12]) = 0;
s(5:6,5:8) = 0;
s(7,7:12) = 0;
s(8,[1:2,9:12]) = 0;
s(9,[1:4,11:12]) = 0;
s(10,1:6) = 0;
s(11:12,5:8) = 0;
s(15,[1,12]) = 0;
s(16,[1,2,11,12]) = 0;

t = zeros(16,12);
t(1:4,:) = 1;
t(:,5:8) = 1;

spc = zeros(16,spcW);

ist = [i,spc,s,spc,t;s,spc,t,spc,i;t,spc,i,spc,s];

istTarg = repmat(ist,[1,tStep]);
for i = 1:tStep
    istTarg(:,i:tStep:end) = ist;
end
istTarg = targV*istTarg;
