# Supplementary material for: Shaping bacterial population behavior through computer-interfaced control of individual cells
Source: Nat Commun. 2017 Nov 16;8:1535. doi: 10.1038/s41467-017-01683-1 (PMC5688142; doi:10.1038/s41467-017-01683-1)
Supplement: Supplementary file 11 — Supplementary Software [file 41467_2017_1683_MOESM11_ESM.zip › proMicHomog.m]

function [imOut] = proMicHomog(imIn,projHom)
% function [imOut] = proMacHomog(imIn,projHom)
% Readies image from camera for reprojection
% does not call uint8 on the image, in case it has been operated on and no longer
% uint8...would have to do so outside of this function

for i = 1:size(imIn,3)
    
% imOut(:,:,i) = uint8(cv.warpPerspective(rot90(imIn(:,:,i)),projHom,'DSize',[1920 1080]));
imOut(:,:,i) = cv.warpPerspective(rot90(imIn(:,:,i)),projHom,'DSize',[1920 1080]);

end
