# Supplementary material for: Shaping bacterial population behavior through computer-interfaced control of individual cells
Source: Nat Commun. 2017 Nov 16;8:1535. doi: 10.1038/s41467-017-01683-1 (PMC5688142; doi:10.1038/s41467-017-01683-1)
Supplement: Supplementary file 11 — Supplementary Software [file 41467_2017_1683_MOESM11_ESM.zip › proMicHomogGet.m]

function [homOut] = proMicHomogGet(varargin)
% function [homOut] = proMicHomogGet([tholdFlat])
% default for tholdFlat is 0.7, if not specified

% Usage:   imOut = cv.warpPerspective(imIn,projHom,'DSize',[1920 1080]);
% Usage:   imOut = proMicHomog(uint8(255*(imIn.*projFlat)),projHom);
%
% Notes:
% 1. for different cam/projector setup will need to adjust resolution and placement of initial checkerboard.
% 2. This is simple homography. There is no camera or projector calibration at this point.

global mmc;
global gui;


switch nargin
    case(0)
        tholdFlat = 0.7; % default fraction of peak value of flat
    case(1)
        tholdFlat = varargin{1};
    otherwise
        error('Too many inputs for proMicHomogGet!');
end


%%
% macroFilters('mCH');
% input('White card at focal plane. mCH filter on camera. Enter to continue')

cb_corners1_sm = [];

%% make checkerboard
cb_px = 55;
% cb_sz = [5,5];
cb_sz = [6,5];
cb = (checkerboard(cb_px,cb_sz(1),cb_sz(2))>0);
cb = padarray(cb(1:cb_px*(2*cb_sz(1)-1),:),[cb_px cb_px], 1,'both');
cb = uint8(255*(repmat(cb,[1,1,3])));

%% embed checkerboard to project
% tl = [1000 2580-1920];
% cb_tl = [820+cb_px 2600-1920-cb_px];  % if it shifts, project and find intended corners with autoit info
cb_tl = [848+cb_px 2600-1920-cb_px];  % if it shifts, project and find intended corners with autoit info
cb2proj = uint8(zeros(1080,1920,3));
cb2proj(cb_tl(1)-size(cb,1)+1:cb_tl(1),cb_tl(2):cb_tl(2)+size(cb,2)-1,:)=cb;
f1000 = figure(1000); subplot(2,2,1); imagesc(cb2proj);


%% project checkerboard and collect image
while(isempty(cb_corners1_sm))
    hSplash = splash(cb2proj);
    gui.enableLiveMode(1);
    uiwait(msgbox('Focus. Hit enter','Homog'));
%     input('Focus. Hit enter.');
    gui.enableLiveMode(0);
    im_raw = getIm(mmc);
    splash('off');
    
    %% project 255 and 0 shadings and collect images
    
    hSplash = splash(255*uint8(ones(1080,1920,3)));
    uiwait(msgbox('Hit enter','Homog'));
%     input('Hit enter.')
    im_shd = getIm(mmc);
    splash('off');
    
    hSplash = splash(uint8(zeros(1080,1920,3)));
    uiwait(msgbox('Hit enter','Homog'));
%     input('Hit enter.')
    im_bkg = getIm(mmc);
    splash('off');
    
    
    %% adjust, rotate image
    
    %deshade
    im = uint16(mean(double(im_shd(:)))*double(im_raw)./double(im_shd));
    %uint8
    im8 = im2uint8(imadjust(im,stretchlim(im,[0.001, 0.999])));
    %rotate
    im8 = rot90(im8);
    
    
    %% get control points
    doRefine = 0;
    scaleFactor = 2;
    im8sm = imresize(im8,1/scaleFactor);
        
    cb_corners0 = cv.findChessboardCorners(cb2proj,2*cb_sz-[2 1]);
    cb_imCorn0 = cv.drawChessboardCorners(cb2proj,2*cb_sz-[2 1],cb_corners0);
    
    cb_corners1_sm = cv.findChessboardCorners(repmat(im8sm,[1 1 3]),2*cb_sz-[2 1]);
    if(isempty(cb_corners1_sm))
        display('Not getting corners...Try again');
    end
end
cb_corners1 = cellfun(@(x) x*scaleFactor,cb_corners1_sm,'un',0);

cb_imCorn1 = cv.drawChessboardCorners(im8,2*cb_sz-[2 1],cb_corners1);

%if refine, but doesn't seem to help right now
if doRefine
    cb_corners1_SP = cv.cornerSubPix(im8,cb_corners1);
end

figure(f1000); subplot(2,2,2); imshow(cb_imCorn0);
figure(f1000); subplot(2,2,3); imshow(cb_imCorn1);

%% derive projective transform with findhomograpy, or use matlab projectective transform? (note findHomography is multi-point error tolerant findProjectiveTransform).

projHom = cv.findHomography(cb_corners1,cb_corners0);

cb_imOut = cv.warpPerspective(im8(:,:,1),projHom,'DSize',[1920 1080]);

cb_imTest(:,:,1) = cb_imOut;
cb_imTest(:,:,3) = cb_imOut;
cb_imTest(:,:,2) = sum(cb2proj,3);

figure(f1000); subplot(2,2,4); imshow(cb_imTest);

%% derive projection flattening matrix (to be used just before proMicHomog maps to projection matrix)
% tholdFlat = 0.7; % fraction of peak value of flat, set in argin
fftCropSz = 9; %odd, 9
fftCropSz = (fftCropSz-1)/2; %odd, 9
fftCrop = 1024-fftCropSz:1024+fftCropSz;
projFlat = zeros(size(im_raw));
% extract background shading from im_shd and im_bkg.

%%%%% ugly, but
im_test = im_shd-im_bkg;
im_test_fft = fftshift(fft2(im_test));
im_test_fft_crop = zeros(size(im_test_fft));
im_test_fft_crop(fftCrop,fftCrop) = im_test_fft(fftCrop,fftCrop);
projFlat = double(real(ifft2(ifftshift(im_test_fft_crop))));

tholdFlatN = tholdFlat.*max(projFlat(:));
projFlat = tholdFlatN./projFlat;

hSplash = splash(proMicHomog(uint8(255*(ones(2048,2048).*projFlat)),projHom));
uiwait(msgbox('Hit enter','Homog'));
% input('Hit enter.')
im_flt = getIm(mmc);
splash('off');

f1001 = figure(1001); clf;
subplot(2,2,1);
imagesc(im_test); hold on
plot([1 2048],[1024 1024],'k:');
title('shading image of real flat');
subplot(2,2,2);
imagesc(projFlat); hold on
contour(projFlat,[1 1],'k')
title(['flattener  (thold=' num2str(tholdFlat) ')']);
subplot(2,2,3);
plot(im_test(1024,:),'k');
hold on
plot(tholdFlatN.*projFlat(1024,:),'b');
plot(im_flt(1024,:),'r');
axis tight;
subplot(2,2,4);
imagesc(im_flt);
hold on
plot([1 2048],[1024 1024],'k:');
title('corrected flat');
contour(projFlat,[1 1],'k');

%% output

homOut.projHom = projHom;
homOut.projFlt = projFlat;
homOut.homFig = f1000;
homOut.fltFig = f1001;
homOut.im255 = im_shd;  % added 160227
homOut.im000 = im_bkg;  % added 160227


%% clean up
clear fftCropSz fftCrop im_test im_test_fft im_test_fft_crop tholdFlatN
clear cb_i cb_px cb_sz cb cb_tl cb2proj hsplash imRaw imCB2 cb_corners0 cb_imCorn0 cb_corners1 cb_imCorn1 cb_imOut cb_imTest
