# Supplementary material for: Shaping bacterial population behavior through computer-interfaced control of individual cells
Source: Nat Commun. 2017 Nov 16;8:1535. doi: 10.1038/s41467-017-01683-1 (PMC5688142; doi:10.1038/s41467-017-01683-1)
Supplement: Supplementary file 11 — Supplementary Software [file 41467_2017_1683_MOESM11_ESM.zip › splash.m]

function varargout = splash(varargin)
%SPLASH  Creates a splash screen. 
% Some modifications - remy (2015)
%   SPLASH(FILENAME,FMT,TIME) creates a splash screen using the image from the
%   file specified by the string FILENAME, where the string FMT specifies
%   the format of the file and TIME is the duration time of the splash
%   screen in millisecond. If the file is not in the current directory or in a
%   directory in the MATLAB path,specify the full pathname of the location
%   on your system.  If SPLASH cannot find a file named FILENAME, it looks
%   for a file named FILENAME.FMT.
%
%   SPLASH(FILNAME,FMT) creates a splash screen with the default duration time(3s)
%
%   HSPLASH =  SPLASH(FILENAME,FMT) creates a splash screen and returns its handle
%   in HSPLASH. The splash screen will be always shown until SPLASH(HSPLASH,'off')
%   is called to turn it off.
%
%   SPLASH(HSPLASH,'off') closes the splash screen with handle HSPLASH. Since
%   HSPLASH is actually a javax.swing.JWindow object, you can also close it
%   by HSPLASH.dispose();
%---------------------------------------------------------------------------------
%   SPLASH('off') also closes the splash screen since HSPLASH is
%   persistent. - remy (2015)
%  
%   SPLASH(rgbImageArray) or SPLASH(rgbImageArray,Time)uses color image
%   instead of loading a file - remy (2014)
%
%   Setting time to -1 creates creates a splash screen and returns its handle
%   in HSPLASH, if requested. The splash screen will be always shown until
%   SPLASH(HSPLASH,'off') or simply SPLASH('off') is called to turn it off.
%   - remy (2015)
%---------------------------------------------------------------------------------
%   Supported file types ---- formats supported by the imread function
%   --------------------
%   JPEG  Any baseline JPEG image; JPEG images with some
%         commonly used extensions; 8-bit and 12-bit lossy
%         compressed RGB and grayscale images; 8-bit and 12-bit
%         lossless compressed RGB images; 8-bit, 12-bit, and
%         16-bit lossless compressed grayscale images
%
%   TIFF  Any baseline TIFF image, including 1-bit, 8-bit, and
%         24-bit uncompressed images; 1-bit, 8-bit, and 24-bit
%         images with packbits compression; 1-bit images with
%         CCITT compression; 16-bit grayscale, 16-bit indexed,
%         and 48-bit RGB images; 24-bit and 48-bit ICCLAB
%         and CIELAB images; 32-bit and 64-bit CMYK images; and
%         8-bit tiled TIFF images with any compression and colorspace
%         combination listed above.
%
%   GIF   Any 1-bit to 8-bit GIF image
%
%   BMP   1-bit, 4-bit, 8-bit, 16-bit, 24-bit, and 32-bit uncompressed
%         images; 4-bit and 8-bit run-length encoded (RLE) images
%
%   PNG   Any PNG image, including 1-bit, 2-bit, 4-bit, 8-bit,
%         and 16-bit grayscale images; 8-bit and 16-bit
%         indexed images; 24-bit and 48-bit RGB images
%
%   HDF   8-bit raster image datasets, with or without an
%         associated colormap; 24-bit raster image datasets
%
%   PCX   1-bit, 8-bit, and 24-bit images
%
%   XWD   1-bit and 8-bit ZPixmaps; XYBitmaps; 1-bit XYPixmaps
%
%   ICO   1-bit, 4-bit, and 8-bit uncompressed images
%
%   CUR   1-bit, 4-bit, and 8-bit uncompressed images
%
%   RAS   Any RAS image, including 1-bit bitmap, 8-bit indexed,
%         24-bit truecolor and 32-bit truecolor with alpha.
%
%   PBM   Any 1-bit PBM image.  Raw (binary) or ASCII (plain) encoded.
%
%   PGM   Any standard PGM image.  ASCII (plain) encoded with
%         arbitrary color depth.  Raw (binary) encoded with up
%         to 16 bits per gray value.
%
%   PPM   Any standard PPM image.  ASCII (plain) encoded with
%         arbitrary color depth. Raw (binary) encoded with up
%         to 16 bits per color component.
%
%   Example(1)
%        % To show 'splash.png' on a splash screen for 3 seconds you can call one of the
%        % following three commands:
%        splash('splash','png',3000);
%        splash('splash.png',3000);
%        splash('splash.png');
%   Example(2)
%       % To show a splash screen while you GUI program is initialized
%       h = splash('splash','png');
%       ............;% Place you GUI initializing code here
%       splash(h,'off'); % Close the splash screen
%       ............; % Other commands
%
%   Example(3)
%       % Use splash screen with GUIDE generated files
%       h = splash('splash','png');% as the FIST line of the GUI opening function
%       ........................;% other opening code
%
%       splash(h,'off'); % as the last line of the GUI opening function
%   Note
%     The splash screen is created through the JAVA interface of MATLAB.
%     Java requires uint8 data to create an instance of the Java image class,
%     java.awt.Image. If the input image is of class uint8, jimage contains
%     the same uint8 data. If the input image is of class double or uint16,
%     im2java makes an equivalent image of class uint8, rescaling or offsetting
%     the data as necessary, and then converts this uint8 representation to an
%     instance of the Java image class, java.awt.Image. So some image formats may
%     appear different form the source image in the splash screen created by SPLASH.
%     To reduce the distortion, the following image formats are recommend: JPEG,PNG,
%     BMP,TIFF,PCX,ICO.
%
%   See also imread,im2java

%   Han Qun, Sept. 2004
%   Copyright 2004-2005 Han Qun
%   College of Precision Instrument and Opto-Electronics Engineering,
%   Tianjin University, 300072, P.R.China.
%   Email: junziyang@126.com
%   $Revision: 1.2 $  $Date: 2005/12/2 17:16:48 $

%   SPLASH(rgbImageArray) or SPLASH(rgbImageArray,Time)uses color image
%   instead of loading a file - remy (2014)


%% Persistent window object/handle
persistent win;

%% Check output
if nargout >=2  
    error('MATLAB:splash','%s','Too many output!');
end
%% Check input
[I, filename, format, time, handle, msg] = parse_inputs(varargin{:});
if (~isempty(msg))
    error('MATLAB:splash:inputParsing', '%s', msg);
end

if (~isempty(handle))
    if isnumeric(handle) %==1
        win.dispose
    else 
        handle.dispose;
    end
    return;
end


%% Load image
if(isempty(I))
    try
        fullName = filename;
        if ~isempty(format)
            fullName = strcat(filename,'.',format);
        end
        I = imread(fullName);
    catch
        err = lasterror;
        error('MATLAB:splash:imread','%s',err.message);
    end
end
%% Create splash screen
splashImage = im2java(I);
win = javax.swing.JWindow;
icon = javax.swing.ImageIcon(splashImage);
label = javax.swing.JLabel(icon);
win.getContentPane.add(label);
win.setAlwaysOnTop(true);
win.pack;

%% set the splash image to the center of the screen
screenSize = win.getToolkit.getScreenSize;
screenHeight = screenSize.height;
screenWidth = screenSize.width;
% get the actual splashImage size
imgHeight = icon.getIconHeight;
imgWidth = icon.getIconWidth;
% win.setLocation((screenWidth-imgWidth)/2,(screenHeight-imgHeight)/2);

win.setLocation(1921,1); %% remy, this specific to the monitor setup here...use detex of screens...
% win.setLocation(1,1); %% remy, this specific to the monitor setup here...use detex of screens...

win.show % show the splash screen

%% Output the handle
if (nargout==1)
    varargout{1} = win;
    time = [];
    wn = 'Input duration time is discarded. Use SPLASH(handle,''off'') to close it';
    warning('MTLAB:splash','%s',wn);
end

%% controling the duration time
if ~isempty(time)
    if time<0
        time = [];
        wn = 'Input duration time is discarded. Use SPLASH(handle,''off'') to close it';
        warning('MTLAB:splash','%s',wn);
    else
        tic;
        while toc < time/1000
        end
        win.dispose()   % close the splash screen
    end
end


%% Function parse_inputs
function [rgbImage, filename, format, time, handle, msg] = parse_inputs(varargin)

rgbImage = [];
filename = '';
format = '';
time = 3000; % Default 3 seconds
handle = [];
msg = '';

% Parse arguments based on their number.
switch(nargin)
    case 0  % Not allowed.
        msg = 'Too few input arguments.';
        return;
    case 1  % Filename only or rgbImage.
        if ischar(varargin{1})
            if strcmp(varargin{1},'off')
                handle = 1;
            else
                filename = varargin{1};
            end
        elseif isnumeric(varargin{1})
            rgbImage = varargin{1};
        end
    case 2  % Filename+format or filename+time or rgbImage+time or handle+'off'
        in1 = varargin{1};
        in2 = varargin{2};
        if ischar(in1) && ischar(in2) % Filename and format
            filename = in1;
            format = in2;
        elseif ischar(in1) && isnumeric(in2)
            filename = in1;
            time = in2;
        elseif isjava(in1) && isequal(in2,'off')
            handle = in1;
        elseif isnumeric(varargin{1}) && isnumeric(varargin{2})
            rgbImage = in1;
            time = in2;
        else
            msg='Input type mismatch. Help splash for more information';
        end
    case 3 
        in1 = varargin{1};
        in2 = varargin{2};
        in3 = varargin{3};
        if ischar(in1) && ischar(in2) && isnumeric(in3)
            filename = in1;
            format = in2;
            time = in3;
        else
            msg='Input type mismatch. Help splash for more information';
        end
    otherwise
        msg = 'Too many input arguments.';
end
